# Supplementary material for: Predicting breast cancer types on and beyond molecular level in a multi-modal fashion
Source: NPJ Breast Cancer. 2023 Mar 22;9:16. doi: 10.1038/s41523-023-00517-2 (PMC10033710; doi:10.1038/s41523-023-00517-2)
Supplement: Supplementary file 3 — Source Data File [file 41523_2023_517_MOESM3_ESM.xlsx]

## Sheet: Table 2
Bootstrap method with 1000 replications
	US-ResNet50					MG-ResNet50					Multi-ResNet50							Multi-ResNet34					Multi-ResNet50					Multi-ResNet101					Multi-Inceptionv3					Multi-ResNet34+SE					Multi-ResNet50+SE					Multi-ResNet101+SE
ID	Accuracy	Precision	Recall	F1-score	MCC	Accuracy	Precision	Recall	F1-score	MCC	Accuracy	Precision	Recall	F1-score	MCC		ID	Accuracy	Precision	Recall	F1-score	MCC	Accuracy	Precision	Recall	F1-score	MCC	Accuracy	Precision	Recall	F1-score	MCC	Accuracy	Precision	Recall	F1-score	MCC	Accuracy	Precision	Recall	F1-score	MCC	Accuracy	Precision	Recall	F1-score	MCC	Accuracy	Precision
R0001	0.813988	0.814012	0.77747	0.788081	0.73328	0.815476	0.814542	0.791689	0.794028	0.736598	0.842262	0.8373	0.823759	0.826369	0.77403		R0001	0.833333	0.830581	0.80825	0.811558	0.762477	0.842262	0.8373	0.823759	0.826369	0.77403	0.83631	0.833602	0.813454	0.816105	0.766528	0.828869	0.827955	0.806821	0.809859	0.756184	0.852679	0.855616	0.835537	0.839906	0.79013	0.864583	0.870354	0.841039	0.849617	0.806341	0.855655	0.849744
R0002	0.808036	0.801381	0.768909	0.77207	0.731649	0.809524	0.810378	0.77147	0.777612	0.733181	0.821429	0.816533	0.78491	0.794116	0.748027		R0002	0.825893	0.826117	0.789045	0.795417	0.7567	0.821429	0.816533	0.78491	0.794116	0.748027	0.824405	0.823898	0.787708	0.793719	0.754483	0.81994	0.818114	0.782383	0.788739	0.747994	0.837798	0.838556	0.805545	0.810569	0.773926	0.840774	0.841669	0.804522	0.813558	0.776855	0.83631	0.837271
R0003	0.809524	0.785726	0.764357	0.763643	0.729737	0.821429	0.804725	0.784858	0.782722	0.746715	0.84375	0.838346	0.812856	0.818419	0.776733		R0003	0.831845	0.818365	0.798875	0.796885	0.761803	0.84375	0.838346	0.812856	0.818419	0.776733	0.822917	0.80893	0.785748	0.784852	0.748651	0.822917	0.80893	0.785748	0.784852	0.748651	0.846726	0.834988	0.816372	0.815613	0.782935	0.870536	0.874116	0.841054	0.849206	0.816455	0.839286	0.824396
R0004	0.816964	0.800775	0.783063	0.777063	0.742433	0.818452	0.801826	0.783698	0.778552	0.743941	0.83631	0.816496	0.808726	0.807878	0.766874		R0004	0.830357	0.818794	0.798545	0.792982	0.761737	0.83631	0.816496	0.808726	0.807878	0.766874	0.828869	0.816711	0.79402	0.790662	0.759073	0.824405	0.809364	0.79051	0.786617	0.752446	0.848214	0.836126	0.814477	0.814785	0.78581	0.85119	0.83426	0.811986	0.816121	0.788867	0.848214	0.835436
R0005	0.81994	0.815934	0.791817	0.795364	0.74824	0.831845	0.83125	0.80362	0.806435	0.765127	0.860119	0.856209	0.828343	0.839137	0.802484		R0005	0.845238	0.84945	0.817237	0.8211	0.784698	0.860119	0.856209	0.828343	0.839137	0.802484	0.848214	0.852053	0.821585	0.825861	0.788398	0.84375	0.846321	0.816877	0.821273	0.782035	0.861607	0.868233	0.840159	0.844499	0.807782	0.883929	0.885094	0.8549	0.864731	0.837171	0.869048	0.872186
R0006	0.787202	0.767964	0.757944	0.746632	0.703127	0.797619	0.788606	0.77195	0.762592	0.717155	0.821429	0.812204	0.800557	0.797073	0.748388		R0006	0.806548	0.801884	0.783732	0.774108	0.730381	0.821429	0.812204	0.800557	0.797073	0.748388	0.799107	0.789705	0.772836	0.763663	0.719346	0.799107	0.789705	0.772836	0.763663	0.719346	0.824405	0.815205	0.803139	0.793583	0.755708	0.842262	0.836618	0.816206	0.81581	0.779088	0.818452	0.805619
R0007	0.828869	0.818943	0.78453	0.791633	0.758435	0.831845	0.834631	0.79181	0.798694	0.763429	0.837798	0.831606	0.810129	0.815956	0.770405		R0007	0.842262	0.844711	0.807192	0.811667	0.77865	0.837798	0.831606	0.810129	0.815956	0.770405	0.837798	0.839848	0.800131	0.806647	0.771806	0.83631	0.838154	0.797472	0.804575	0.769596	0.855655	0.856346	0.820054	0.826098	0.79733	0.861607	0.863952	0.829385	0.839167	0.80481	0.846726	0.848832
R0008	0.8125	0.797642	0.77244	0.770592	0.731632	0.818452	0.810013	0.776354	0.778557	0.739095	0.848214	0.84652	0.809989	0.819414	0.780034		R0008	0.834821	0.835179	0.792699	0.797014	0.763431	0.848214	0.84652	0.809989	0.819414	0.780034	0.833333	0.82955	0.790444	0.794827	0.760776	0.825893	0.819202	0.78523	0.788572	0.750047	0.848214	0.840205	0.803134	0.808307	0.782202	0.860119	0.861749	0.820546	0.830204	0.797987	0.846726	0.842433
R0009	0.815476	0.801975	0.780151	0.786081	0.738299	0.824405	0.81233	0.79143	0.796068	0.751112	0.849702	0.847718	0.818732	0.830449	0.785218		R0009	0.833333	0.826847	0.802484	0.806917	0.765121	0.849702	0.847718	0.818732	0.830449	0.785218	0.834821	0.823717	0.804815	0.808753	0.76653	0.831845	0.821135	0.801325	0.805616	0.762422	0.840774	0.838798	0.81335	0.818945	0.775064	0.863095	0.871191	0.828129	0.843468	0.805416	0.85119	0.843662
R0010	0.793155	0.781456	0.753035	0.754665	0.706831	0.811012	0.806433	0.770434	0.776823	0.730152	0.837798	0.838737	0.800051	0.810481	0.76746		R0010	0.827381	0.8272	0.786818	0.794307	0.754329	0.837798	0.838737	0.800051	0.810481	0.76746	0.825893	0.82603	0.784009	0.792376	0.751899	0.81994	0.816806	0.777383	0.785729	0.743052	0.848214	0.849452	0.8151	0.822486	0.784629	0.846726	0.843582	0.802011	0.814	0.780889	0.845238	0.841918
R0011	0.806548	0.780035	0.759358	0.762956	0.716895	0.822917	0.807437	0.777311	0.783622	0.740665	0.854167	0.857664	0.814577	0.82841	0.785763		R0011	0.834821	0.827516	0.790886	0.799141	0.758858	0.854167	0.857664	0.814577	0.82841	0.785763	0.830357	0.819964	0.786299	0.792843	0.752086	0.824405	0.810364	0.779605	0.785996	0.743161	0.852679	0.846668	0.809167	0.817657	0.785216	0.866071	0.862332	0.826197	0.8381	0.804218	0.842262	0.834259
R0012	0.811012	0.814087	0.755942	0.759768	0.732815	0.825893	0.834043	0.768989	0.777244	0.753369	0.857143	0.846039	0.817095	0.826668	0.795465		R0012	0.830357	0.838034	0.773342	0.782038	0.760106	0.857143	0.846039	0.817095	0.826668	0.795465	0.830357	0.837592	0.774794	0.782672	0.760017	0.828869	0.835947	0.771953	0.780397	0.757829	0.85119	0.850605	0.803392	0.8102	0.789786	0.883929	0.876162	0.84454	0.85233	0.835376	0.85119	0.858237
R0013	0.83631	0.84292	0.806805	0.819807	0.768461	0.854167	0.860855	0.828944	0.839396	0.79404	0.845238	0.84923	0.817102	0.830563	0.779944		R0013	0.858631	0.870761	0.833943	0.844898	0.801382	0.845238	0.84923	0.817102	0.830563	0.779944	0.857143	0.869507	0.831562	0.843108	0.799144	0.855655	0.866014	0.830253	0.841285	0.796917	0.880952	0.892221	0.862365	0.872362	0.832173	0.86756	0.883856	0.840251	0.855805	0.813845	0.870536	0.878803
R0014	0.793155	0.778438	0.729558	0.741946	0.697911	0.796131	0.791133	0.7366	0.748491	0.702564	0.824405	0.803956	0.777183	0.788426	0.742977		R0014	0.813988	0.812255	0.756128	0.769846	0.729087	0.824405	0.803956	0.777183	0.788426	0.742977	0.809524	0.806579	0.750736	0.764466	0.722173	0.806548	0.801345	0.748601	0.761739	0.717798	0.833333	0.84212	0.77974	0.79853	0.757199	0.83631	0.827997	0.782175	0.799558	0.760572	0.833333	0.829672
R0015	0.822917	0.811683	0.778655	0.787581	0.748174	0.833333	0.835138	0.786384	0.799262	0.763482	0.833333	0.821883	0.794373	0.804693	0.761718		R0015	0.848214	0.848793	0.806067	0.81697	0.785132	0.833333	0.821883	0.794373	0.804693	0.761718	0.848214	0.848182	0.804068	0.816572	0.784695	0.842262	0.841551	0.797905	0.810567	0.776118	0.858631	0.863459	0.819281	0.831747	0.800296	0.864583	0.865284	0.827243	0.839793	0.807503	0.863095	0.860718
R0016	0.784226	0.775461	0.737275	0.743201	0.698833	0.790179	0.785306	0.746534	0.752946	0.706967	0.815476	0.818907	0.788419	0.796403	0.74134		R0016	0.806548	0.812571	0.765761	0.7734	0.731009	0.815476	0.818907	0.788419	0.796403	0.74134	0.800595	0.80064	0.757662	0.76508	0.721996	0.794643	0.791503	0.751346	0.758739	0.713272	0.827381	0.832934	0.78995	0.797434	0.760373	0.831845	0.840889	0.797733	0.809068	0.765447	0.816964	0.820204
R0017	0.811012	0.789465	0.76068	0.768562	0.730244	0.822917	0.808723	0.775816	0.78478	0.747427	0.837798	0.8394	0.798538	0.813136	0.767772		R0017	0.84375	0.837841	0.806086	0.812859	0.77878	0.837798	0.8394	0.798538	0.813136	0.767772	0.833333	0.819691	0.789122	0.797018	0.763034	0.828869	0.813625	0.782341	0.790918	0.756496	0.861607	0.856523	0.829937	0.835677	0.803902	0.860119	0.871056	0.821275	0.838027	0.80066	0.85119	0.838488
R0018	0.794643	0.778378	0.737638	0.751773	0.705501	0.803571	0.789184	0.756689	0.766185	0.719339	0.840774	0.838225	0.812003	0.821482	0.772695		R0018	0.81994	0.813397	0.772362	0.784361	0.743073	0.840774	0.838225	0.812003	0.821482	0.772695	0.81994	0.808347	0.773272	0.783824	0.742906	0.809524	0.796713	0.763939	0.774176	0.727893	0.84375	0.847628	0.810447	0.821544	0.777589	0.854167	0.858123	0.812541	0.83108	0.791089	0.84375	0.835164
R0019	0.806548	0.798427	0.779184	0.780924	0.730333	0.8125	0.808801	0.789052	0.790585	0.738926	0.83631	0.84853	0.809871	0.819872	0.770997		R0019	0.825893	0.82219	0.80159	0.803798	0.758289	0.83631	0.84853	0.809871	0.819872	0.770997	0.822917	0.819165	0.79929	0.800699	0.753865	0.816964	0.813076	0.793232	0.794905	0.745599	0.845238	0.842388	0.822328	0.825312	0.78462	0.849702	0.854192	0.819657	0.827981	0.790922	0.842262	0.838993
R0020	0.840774	0.840163	0.806398	0.815829	0.770874	0.854167	0.85279	0.823785	0.830662	0.790607	0.854167	0.856617	0.815916	0.830929	0.789646		R0020	0.866071	0.865192	0.834661	0.842007	0.808351	0.854167	0.856617	0.815916	0.830929	0.789646	0.866071	0.864369	0.836231	0.842307	0.808405	0.863095	0.85803	0.833558	0.838881	0.803899	0.876488	0.878673	0.847934	0.857072	0.823115	0.863095	0.865399	0.817888	0.834569	0.80279	0.876488	0.875923
R0021	0.830357	0.821145	0.788065	0.796042	0.756516	0.828869	0.824361	0.79555	0.80028	0.754791	0.849702	0.844165	0.827701	0.833066	0.78276		R0021	0.840774	0.839306	0.807855	0.813948	0.77246	0.849702	0.844165	0.827701	0.833066	0.78276	0.837798	0.836182	0.804326	0.810335	0.767792	0.833333	0.828647	0.80072	0.805944	0.761187	0.861607	0.860219	0.834996	0.841955	0.801664	0.870536	0.881597	0.841789	0.855189	0.81397	0.857143	0.853074
R0022	0.824405	0.801127	0.772612	0.776815	0.748238	0.828869	0.81092	0.782703	0.786303	0.754662	0.86756	0.862424	0.836904	0.844845	0.809341		R0022	0.840774	0.827971	0.798607	0.80274	0.772524	0.86756	0.862424	0.836904	0.844845	0.809341	0.837798	0.824609	0.795207	0.798912	0.768107	0.834821	0.821124	0.788713	0.793996	0.763705	0.855655	0.840793	0.813737	0.8189	0.793688	0.880952	0.873894	0.844955	0.853797	0.829173	0.857143	0.842249
R0023	0.809524	0.802485	0.770364	0.776975	0.73518	0.81994	0.819838	0.782997	0.789994	0.75033	0.854167	0.848037	0.830827	0.83336	0.797853		R0023	0.834821	0.846351	0.797432	0.807359	0.772492	0.854167	0.848037	0.830827	0.83336	0.797853	0.831845	0.836773	0.796173	0.803839	0.767673	0.827381	0.829255	0.790853	0.798651	0.761008	0.852679	0.863543	0.822968	0.831625	0.79701	0.86756	0.864826	0.834844	0.842764	0.816723	0.852679	0.85736
R0024	0.802083	0.766991	0.746132	0.752206	0.714761	0.821429	0.800842	0.771097	0.779978	0.742464	0.854167	0.845227	0.822377	0.82959	0.789546		R0024	0.846726	0.844679	0.809219	0.816611	0.78105	0.854167	0.845227	0.822377	0.82959	0.789546	0.833333	0.81646	0.786851	0.794624	0.760661	0.824405	0.804346	0.774752	0.78309	0.747672	0.857143	0.854961	0.821575	0.827674	0.79653	0.869048	0.864662	0.839119	0.846549	0.81234	0.84375	0.829526
R0025	0.782738	0.772633	0.736447	0.741854	0.685411	0.802083	0.795394	0.756187	0.762925	0.712747	0.818452	0.806984	0.772697	0.783158	0.734785		R0025	0.815476	0.816964	0.770077	0.778011	0.733719	0.818452	0.806984	0.772697	0.783158	0.734785	0.8125	0.813787	0.766439	0.774098	0.729144	0.809524	0.806179	0.763549	0.770683	0.724447	0.831845	0.83341	0.78951	0.798153	0.75757	0.834821	0.826547	0.783017	0.794804	0.760095	0.831845	0.833525
R0026	0.793155	0.791034	0.755657	0.756008	0.707765	0.799107	0.803609	0.764311	0.766059	0.715782	0.840774	0.834357	0.818491	0.821157	0.773128		R0026	0.80506	0.813311	0.769997	0.773211	0.724566	0.840774	0.834357	0.818491	0.821157	0.773128	0.806548	0.814915	0.77287	0.775427	0.726741	0.803571	0.812317	0.769122	0.772209	0.722551	0.824405	0.833034	0.792505	0.797152	0.752478	0.860119	0.853189	0.834868	0.837681	0.802029	0.81994	0.825623
R0027	0.81994	0.804616	0.775807	0.785686	0.741538	0.828869	0.813168	0.787758	0.796225	0.754366	0.83631	0.831421	0.802411	0.81368	0.76458		R0027	0.846726	0.837475	0.807325	0.816488	0.780756	0.83631	0.831421	0.802411	0.81368	0.76458	0.842262	0.8261	0.800345	0.808815	0.773897	0.837798	0.822286	0.796369	0.804786	0.76767	0.864583	0.86236	0.832463	0.841163	0.806664	0.84375	0.844667	0.803372	0.818697	0.775128	0.855655	0.841551
R0028	0.8125	0.805597	0.776112	0.783811	0.731162	0.815476	0.812193	0.781931	0.787972	0.735848	0.831845	0.817781	0.803789	0.808962	0.758277		R0028	0.83631	0.833817	0.804229	0.810797	0.766676	0.831845	0.817781	0.803789	0.808962	0.758277	0.83631	0.832918	0.805159	0.811413	0.76626	0.828869	0.825106	0.79815	0.804419	0.755728	0.855655	0.859968	0.834355	0.838041	0.79518	0.861607	0.864342	0.824712	0.839222	0.801476	0.849702	0.843897
R0029	0.778274	0.775295	0.738167	0.748123	0.687929	0.78869	0.795399	0.753429	0.76442	0.702741	0.811012	0.81756	0.77872	0.790707	0.734282		R0029	0.806548	0.82038	0.768799	0.781677	0.729059	0.811012	0.81756	0.77872	0.790707	0.734282	0.808036	0.817892	0.771492	0.783603	0.730794	0.800595	0.80864	0.764174	0.776347	0.720005	0.833333	0.846496	0.805095	0.815474	0.767135	0.815476	0.831556	0.77757	0.794256	0.740621	0.828869	0.837103
R0030	0.8125	0.812699	0.787541	0.78557	0.737824	0.821429	0.824132	0.800686	0.797866	0.750436	0.842262	0.832132	0.814205	0.816367	0.778		R0030	0.834821	0.834292	0.813429	0.810732	0.769693	0.842262	0.832132	0.814205	0.816367	0.778	0.833333	0.832103	0.812134	0.808894	0.767607	0.830357	0.830131	0.810254	0.806856	0.763573	0.858631	0.859109	0.835856	0.837035	0.802659	0.857143	0.859861	0.826929	0.832662	0.800193	0.85119	0.84804
R0031	0.815476	0.798932	0.763564	0.770258	0.739501	0.824405	0.812653	0.777127	0.783694	0.751917	0.857143	0.835317	0.829333	0.828575	0.797867		R0031	0.845238	0.841368	0.805156	0.810588	0.782615	0.857143	0.835317	0.829333	0.828575	0.797867	0.840774	0.83006	0.796822	0.80318	0.775241	0.831845	0.81999	0.785355	0.792868	0.762502	0.864583	0.862986	0.830939	0.837121	0.810072	0.88244	0.870012	0.847572	0.852581	0.834495	0.855655	0.843762
R0032	0.825893	0.822012	0.785803	0.795279	0.751617	0.83631	0.841805	0.803196	0.812336	0.766786	0.85119	0.841224	0.837001	0.834891	0.788553		R0032	0.848214	0.859885	0.817286	0.82714	0.784594	0.85119	0.841224	0.837001	0.834891	0.788553	0.849702	0.856353	0.818547	0.828471	0.786099	0.848214	0.853119	0.817231	0.826786	0.78384	0.861607	0.870643	0.837513	0.844448	0.80382	0.864583	0.864071	0.841932	0.847879	0.807049	0.857143	0.863791
R0033	0.800595	0.783479	0.756172	0.764302	0.718332	0.806548	0.793846	0.768213	0.775867	0.72679	0.852679	0.844579	0.826096	0.832229	0.791976		R0033	0.828869	0.825114	0.797098	0.805001	0.759245	0.852679	0.844579	0.826096	0.832229	0.791976	0.816964	0.808878	0.77957	0.788442	0.741746	0.813988	0.804331	0.775613	0.78459	0.737402	0.855655	0.854582	0.831341	0.836965	0.797397	0.858631	0.854141	0.824001	0.834103	0.800867	0.840774	0.835432
R0034	0.803571	0.801877	0.76812	0.775398	0.729374	0.813988	0.821308	0.785416	0.792234	0.744041	0.842262	0.847352	0.825667	0.832956	0.78106		R0034	0.827381	0.841833	0.800838	0.808906	0.763476	0.842262	0.847352	0.825667	0.832956	0.78106	0.821429	0.8316	0.792616	0.800531	0.754806	0.818452	0.827532	0.790335	0.797924	0.750598	0.855655	0.865974	0.833274	0.838658	0.80277	0.855655	0.865521	0.834112	0.844027	0.800732	0.834821	0.841912
R0035	0.782738	0.766516	0.742039	0.748477	0.694487	0.794643	0.782524	0.756029	0.761759	0.711878	0.855655	0.858868	0.826236	0.837384	0.797359		R0035	0.813988	0.816666	0.778293	0.784825	0.740851	0.855655	0.858868	0.826236	0.837384	0.797359	0.80506	0.798179	0.766554	0.772984	0.727228	0.799107	0.789733	0.760424	0.766734	0.718647	0.845238	0.850325	0.819977	0.825438	0.785183	0.864583	0.87486	0.831754	0.84573	0.81047	0.825893	0.81974
R0036	0.797619	0.778523	0.758485	0.759459	0.715862	0.815476	0.805124	0.776228	0.781158	0.74031	0.846726	0.841068	0.811145	0.821107	0.783172		R0036	0.837798	0.838711	0.801138	0.808439	0.773143	0.846726	0.841068	0.811145	0.821107	0.783172	0.830357	0.824746	0.791224	0.797877	0.762012	0.827381	0.820043	0.786962	0.793936	0.757595	0.870536	0.86303	0.844706	0.846475	0.819359	0.855655	0.84852	0.816541	0.826812	0.796357	0.857143	0.847966
R0037	0.8125	0.791983	0.765546	0.773098	0.732021	0.824405	0.811893	0.785443	0.79311	0.748612	0.864583	0.846524	0.84795	0.844178	0.806668		R0037	0.839286	0.833519	0.803751	0.810418	0.771225	0.864583	0.846524	0.84795	0.844178	0.806668	0.837798	0.830258	0.799685	0.807645	0.768526	0.828869	0.816903	0.790238	0.797874	0.755229	0.860119	0.851485	0.829463	0.834389	0.800717	0.869048	0.85958	0.840281	0.843833	0.813485	0.849702	0.846533
R0038	0.81994	0.811293	0.785113	0.790631	0.747958	0.824405	0.823892	0.794491	0.801652	0.75396	0.833333	0.831588	0.805296	0.812665	0.766019		R0038	0.831845	0.833898	0.803592	0.810212	0.76501	0.833333	0.831588	0.805296	0.812665	0.766019	0.831845	0.830964	0.802769	0.809674	0.764518	0.827381	0.827203	0.798222	0.805346	0.758337	0.845238	0.848057	0.818773	0.825039	0.784211	0.857143	0.856382	0.82535	0.834108	0.800466	0.846726	0.846393
R0039	0.799107	0.775481	0.756103	0.757688	0.714376	0.818452	0.811043	0.779628	0.784047	0.741993	0.837798	0.837111	0.798573	0.810595	0.768428		R0039	0.825893	0.823278	0.789496	0.792665	0.753632	0.837798	0.837111	0.798573	0.810595	0.768428	0.825893	0.821064	0.789496	0.792313	0.7535	0.821429	0.814477	0.78233	0.786279	0.746828	0.840774	0.833916	0.808244	0.808854	0.775223	0.854167	0.857846	0.817034	0.828432	0.792684	0.834821	0.830628
R0040	0.796131	0.767011	0.730332	0.735415	0.703701	0.813988	0.790254	0.753133	0.758809	0.728799	0.852679	0.840026	0.810475	0.820309	0.784447		R0040	0.834821	0.817672	0.782171	0.786543	0.760537	0.852679	0.840026	0.810475	0.820309	0.784447	0.827381	0.806199	0.769952	0.774144	0.749127	0.81994	0.795434	0.757037	0.763332	0.737828	0.857143	0.850108	0.812527	0.8207	0.792679	0.873512	0.876204	0.82627	0.841578	0.81596	0.852679	0.832953
R0041	0.825893	0.818736	0.783696	0.795405	0.751455	0.83631	0.831834	0.802225	0.81024	0.767147	0.83631	0.818307	0.805336	0.809578	0.766614		R0041	0.845238	0.843122	0.81263	0.819819	0.780483	0.83631	0.818307	0.805336	0.809578	0.766614	0.846726	0.844294	0.814843	0.822011	0.782457	0.839286	0.833859	0.805657	0.813281	0.771599	0.858631	0.860591	0.826132	0.835241	0.799523	0.860119	0.856251	0.820746	0.833444	0.800752	0.852679	0.850369
R0042	0.818452	0.79194	0.777099	0.779752	0.741	0.828869	0.811774	0.785824	0.793376	0.75458	0.845238	0.837018	0.818546	0.826129	0.776941		R0042	0.83631	0.825192	0.797121	0.804549	0.765947	0.845238	0.837018	0.818546	0.826129	0.776941	0.834821	0.821487	0.794103	0.80211	0.763469	0.833333	0.81988	0.791415	0.799914	0.761309	0.861607	0.850307	0.831543	0.835957	0.802143	0.875	0.880948	0.844917	0.858332	0.820255	0.845238	0.831072
R0043	0.839286	0.826641	0.797588	0.801906	0.774812	0.842262	0.83913	0.803178	0.81198	0.777964	0.855655	0.860184	0.823629	0.836493	0.795824		R0043	0.854167	0.857605	0.819806	0.8283	0.79537	0.855655	0.860184	0.823629	0.836493	0.795824	0.848214	0.844619	0.808899	0.818454	0.786195	0.846726	0.843525	0.807976	0.81742	0.784114	0.872024	0.876096	0.842396	0.851391	0.820838	0.858631	0.865219	0.819814	0.834792	0.800846	0.869048	0.865345
R0044	0.825893	0.823636	0.793129	0.798451	0.755311	0.834821	0.832063	0.806593	0.809984	0.76806	0.857143	0.846424	0.831989	0.837027	0.797658		R0044	0.842262	0.845458	0.813303	0.817913	0.779366	0.857143	0.846424	0.831989	0.837027	0.797658	0.839286	0.841231	0.810396	0.81462	0.774768	0.834821	0.833877	0.806593	0.810286	0.768204	0.855655	0.865266	0.829124	0.837536	0.797459	0.872024	0.875145	0.840555	0.852504	0.819398	0.861607	0.870642
R0045	0.833333	0.81354	0.81052	0.802072	0.761746	0.840774	0.825077	0.817179	0.811419	0.772	0.854167	0.841811	0.832905	0.831297	0.790026		R0045	0.846726	0.836539	0.824618	0.818785	0.781321	0.854167	0.841811	0.832905	0.831297	0.790026	0.84375	0.831976	0.819477	0.814277	0.776805	0.840774	0.82777	0.817179	0.811571	0.77247	0.860119	0.851127	0.842638	0.835884	0.800961	0.86756	0.859466	0.837864	0.840715	0.809753	0.855655	0.844224
R0046	0.791667	0.779248	0.750497	0.755408	0.704892	0.816964	0.815778	0.777136	0.784935	0.741052	0.828869	0.822663	0.782667	0.797533	0.755917		R0046	0.830357	0.835317	0.790835	0.799664	0.761054	0.828869	0.822663	0.782667	0.797533	0.755917	0.828869	0.83445	0.788882	0.797753	0.758875	0.822917	0.827557	0.78247	0.791743	0.750267	0.842262	0.842948	0.802723	0.81168	0.77758	0.848214	0.857039	0.799482	0.819335	0.784524	0.84375	0.844363
R0047	0.8125	0.80738	0.778115	0.782179	0.73601	0.8125	0.804564	0.779661	0.78151	0.736235	0.858631	0.853023	0.830725	0.837081	0.800354		R0047	0.831845	0.83348	0.804304	0.806176	0.764669	0.858631	0.853023	0.830725	0.837081	0.800354	0.824405	0.822673	0.792869	0.796603	0.753345	0.81994	0.81321	0.78877	0.791691	0.746609	0.840774	0.845903	0.814326	0.819237	0.776596	0.866071	0.855678	0.831175	0.839659	0.81098	0.837798	0.840514
R0048	0.830357	0.822672	0.798624	0.802942	0.760511	0.839286	0.842405	0.813274	0.818404	0.772935	0.849702	0.846796	0.816572	0.827727	0.785644		R0048	0.846726	0.855859	0.816037	0.824241	0.784313	0.849702	0.846796	0.816572	0.827727	0.785644	0.849702	0.856633	0.821655	0.828235	0.788303	0.84375	0.850289	0.817604	0.823508	0.77998	0.866071	0.876095	0.840119	0.848099	0.811463	0.875	0.88002	0.843529	0.855766	0.822985	0.863095	0.867135
R0049	0.818452	0.801964	0.78157	0.786269	0.743027	0.833333	0.822912	0.797198	0.803219	0.763872	0.839286	0.818107	0.805726	0.810474	0.771057		R0049	0.846726	0.843363	0.813275	0.820381	0.783718	0.839286	0.818107	0.805726	0.810474	0.771057	0.840774	0.833675	0.804955	0.811684	0.774912	0.83631	0.82677	0.801365	0.807388	0.7684	0.858631	0.863173	0.827851	0.837443	0.800462	0.866071	0.85948	0.831367	0.840346	0.810339	0.855655	0.848435
R0050	0.827381	0.815615	0.788879	0.7972	0.756975	0.837798	0.834406	0.804538	0.813486	0.771562	0.852679	0.85424	0.822115	0.832417	0.793002		R0050	0.852679	0.854792	0.822991	0.830827	0.793384	0.852679	0.85424	0.822115	0.832417	0.793002	0.848214	0.848149	0.815848	0.825415	0.786466	0.842262	0.841429	0.810127	0.819622	0.777977	0.869048	0.86807	0.843682	0.849688	0.816471	0.872024	0.868175	0.842892	0.850975	0.820061	0.860119	0.860146
R0051	0.790179	0.773761	0.744291	0.749538	0.70297	0.813988	0.811759	0.765299	0.776014	0.735855	0.842262	0.833362	0.809222	0.815779	0.775604		R0051	0.834821	0.841723	0.792339	0.801535	0.766918	0.842262	0.833362	0.809222	0.815779	0.775604	0.827381	0.824336	0.780203	0.790148	0.755438	0.81994	0.81854	0.77268	0.783107	0.745156	0.849702	0.8534	0.811197	0.820033	0.787785	0.860119	0.867294	0.823297	0.836027	0.801715	0.839286	0.836576
R0052	0.776786	0.772985	0.747799	0.74684	0.690654	0.793155	0.796775	0.766633	0.767666	0.712419	0.845238	0.841383	0.818432	0.825669	0.782606		R0052	0.803571	0.810062	0.778347	0.778568	0.728493	0.845238	0.841383	0.818432	0.825669	0.782606	0.802083	0.807111	0.776549	0.776456	0.726189	0.797619	0.801448	0.771462	0.771666	0.719824	0.830357	0.838066	0.813832	0.812362	0.767033	0.863095	0.859919	0.842214	0.84475	0.810266	0.828869	0.829067
R0053	0.785714	0.773789	0.734947	0.741533	0.698963	0.790179	0.778828	0.744104	0.751447	0.704519	0.808036	0.807802	0.770631	0.784524	0.729131		R0053	0.802083	0.794932	0.759092	0.765952	0.722004	0.808036	0.807802	0.770631	0.784524	0.729131	0.797619	0.786207	0.753103	0.75989	0.715418	0.796131	0.784702	0.750789	0.757945	0.713264	0.81994	0.824274	0.780989	0.79235	0.747399	0.824405	0.828909	0.778409	0.795065	0.752924	0.825893	0.820224
R0054	0.81994	0.798075	0.777024	0.783013	0.743629	0.81994	0.799783	0.778246	0.784262	0.743407	0.861607	0.857421	0.83616	0.844965	0.80188		R0054	0.846726	0.833328	0.808493	0.815173	0.782429	0.861607	0.857421	0.83616	0.844965	0.80188	0.833333	0.815194	0.793675	0.799861	0.762688	0.828869	0.809449	0.788973	0.794986	0.756325	0.863095	0.857585	0.828662	0.836712	0.806433	0.872024	0.8767	0.833009	0.849026	0.817719	0.858631	0.847949
R0055	0.80506	0.800724	0.763488	0.771474	0.727474	0.827381	0.830289	0.788011	0.797823	0.758232	0.84375	0.83247	0.811238	0.820424	0.778303		R0055	0.839286	0.845095	0.799857	0.81033	0.776078	0.84375	0.83247	0.811238	0.820424	0.778303	0.837798	0.841643	0.797521	0.807941	0.773851	0.83631	0.840339	0.795184	0.805936	0.771811	0.864583	0.866861	0.834269	0.843848	0.810558	0.855655	0.858905	0.815215	0.829736	0.796906	0.852679	0.854638
R0056	0.811012	0.805835	0.766446	0.772113	0.734286	0.81994	0.823393	0.782059	0.786206	0.74701	0.85119	0.849941	0.825255	0.833481	0.789059		R0056	0.827381	0.834382	0.783808	0.791719	0.757571	0.85119	0.849941	0.825255	0.833481	0.789059	0.834821	0.840272	0.796984	0.803377	0.767816	0.828869	0.833097	0.791076	0.797637	0.75921	0.85119	0.853918	0.820131	0.823227	0.791576	0.873512	0.884552	0.848106	0.859022	0.821939	0.860119	0.86381
R0057	0.797619	0.794038	0.759157	0.765947	0.715401	0.813988	0.824699	0.775556	0.785737	0.738946	0.842262	0.859904	0.815619	0.828471	0.778138		R0057	0.831845	0.846395	0.797263	0.805813	0.765841	0.842262	0.859904	0.815619	0.828471	0.778138	0.830357	0.843511	0.795012	0.804013	0.763296	0.824405	0.833687	0.786633	0.796378	0.754406	0.852679	0.863968	0.818536	0.8291	0.79478	0.849702	0.862562	0.817771	0.83027	0.789504	0.848214	0.855823
R0058	0.782738	0.774558	0.756422	0.753678	0.698067	0.787202	0.786327	0.761603	0.761388	0.703832	0.828869	0.836779	0.806091	0.812104	0.761857		R0058	0.809524	0.817788	0.783541	0.786351	0.735634	0.828869	0.836779	0.806091	0.812104	0.761857	0.796131	0.801041	0.76876	0.769419	0.716959	0.790179	0.790216	0.764066	0.763866	0.708254	0.840774	0.849277	0.819621	0.823037	0.779233	0.84375	0.857534	0.817931	0.82867	0.782323	0.827381	0.830546
R0059	0.834821	0.831511	0.801431	0.808938	0.769271	0.831845	0.830113	0.807956	0.810456	0.765754	0.842262	0.836113	0.822449	0.827853	0.778083		R0059	0.849702	0.852699	0.827387	0.829813	0.791957	0.842262	0.836113	0.822449	0.827853	0.778083	0.848214	0.847098	0.82464	0.827389	0.789078	0.842262	0.839031	0.818069	0.820981	0.780411	0.877976	0.880558	0.861518	0.864059	0.830928	0.863095	0.861569	0.844089	0.849998	0.808036	0.866071	0.860093
R0060	0.80506	0.786912	0.757049	0.759159	0.720585	0.824405	0.820827	0.779476	0.784689	0.748637	0.845238	0.837853	0.818706	0.820013	0.777774		R0060	0.837798	0.837381	0.797947	0.802557	0.768593	0.845238	0.837853	0.818706	0.820013	0.777774	0.834821	0.832855	0.792763	0.797986	0.764014	0.830357	0.826767	0.787228	0.792903	0.757348	0.852679	0.849826	0.818126	0.822363	0.78993	0.858631	0.855517	0.824909	0.830368	0.797603	0.85119	0.844346
R0061	0.828869	0.825971	0.791108	0.800019	0.759689	0.833333	0.830135	0.801154	0.807729	0.766195	0.863095	0.855948	0.842912	0.846173	0.807182		R0061	0.84375	0.846355	0.811204	0.818974	0.781448	0.863095	0.855948	0.842912	0.846173	0.807182	0.840774	0.839854	0.808282	0.815594	0.776656	0.83631	0.832622	0.804696	0.811255	0.770194	0.85119	0.8576	0.820219	0.828428	0.792049	0.885417	0.894785	0.859769	0.87031	0.839441	0.855655	0.861371
R0062	0.803571	0.790905	0.768663	0.767817	0.726414	0.811012	0.805538	0.777202	0.780316	0.735811	0.846726	0.842056	0.823086	0.825514	0.785326		R0062	0.828869	0.832316	0.801814	0.803521	0.76231	0.846726	0.842056	0.823086	0.825514	0.785326	0.824405	0.821619	0.794037	0.796715	0.755132	0.816964	0.811577	0.784554	0.788078	0.744277	0.840774	0.841501	0.811676	0.815188	0.778877	0.849702	0.848434	0.817517	0.826741	0.789131	0.846726	0.847024
R0063	0.818452	0.799948	0.774747	0.781084	0.74163	0.83631	0.82857	0.800108	0.807175	0.766688	0.858631	0.854975	0.824488	0.835691	0.797452		R0063	0.852679	0.848224	0.81935	0.826383	0.790609	0.858631	0.854975	0.824488	0.835691	0.797452	0.846726	0.840536	0.810559	0.818297	0.781714	0.84375	0.837743	0.806573	0.814853	0.777484	0.872024	0.868016	0.850322	0.852267	0.819008	0.873512	0.874686	0.831868	0.846997	0.819576	0.873512	0.87124
R0064	0.825893	0.80011	0.775116	0.773886	0.745936	0.842262	0.827241	0.799275	0.797286	0.770107	0.849702	0.832021	0.810737	0.817446	0.778388		R0064	0.85119	0.842848	0.813498	0.810271	0.784423	0.849702	0.832021	0.810737	0.817446	0.778388	0.848214	0.833948	0.80856	0.805314	0.779457	0.846726	0.832069	0.804989	0.802787	0.777179	0.866071	0.859115	0.82983	0.8304	0.805338	0.872024	0.859183	0.831757	0.839156	0.812618	0.86756	0.851883
R0065	0.822917	0.807912	0.783736	0.791264	0.7478	0.839286	0.832568	0.806936	0.814555	0.771275	0.849702	0.844373	0.813905	0.823095	0.786599		R0065	0.861607	0.860725	0.837375	0.842735	0.80401	0.849702	0.844373	0.813905	0.823095	0.786599	0.854167	0.850264	0.825976	0.832318	0.793063	0.845238	0.837109	0.813189	0.820525	0.779865	0.876488	0.87512	0.8584	0.861747	0.825547	0.873512	0.87074	0.836435	0.845176	0.82128	0.873512	0.869083
R0066	0.790179	0.782884	0.748397	0.756005	0.705204	0.809524	0.809509	0.77129	0.777932	0.733061	0.824405	0.812269	0.794705	0.799324	0.752344		R0066	0.833333	0.833878	0.803347	0.808891	0.76689	0.824405	0.812269	0.794705	0.799324	0.752344	0.818452	0.818036	0.780268	0.78842	0.745102	0.816964	0.817026	0.779325	0.787394	0.743073	0.842262	0.847598	0.810988	0.820841	0.778892	0.849702	0.850264	0.812911	0.82366	0.78978	0.837798	0.835403
R0067	0.808036	0.798241	0.743827	0.758563	0.721245	0.824405	0.82097	0.762729	0.778423	0.745107	0.866071	0.860634	0.824956	0.839562	0.805114		R0067	0.83631	0.83794	0.774756	0.791551	0.763032	0.866071	0.860634	0.824956	0.839562	0.805114	0.831845	0.830886	0.770949	0.786422	0.756402	0.827381	0.827036	0.764869	0.781232	0.74995	0.849702	0.861244	0.797253	0.816407	0.783004	0.869048	0.870408	0.816385	0.83738	0.809687	0.848214	0.857842
R0068	0.791667	0.785938	0.763457	0.765357	0.706146	0.794643	0.798859	0.765571	0.770668	0.709696	0.830357	0.828955	0.818053	0.817333	0.759494		R0068	0.813988	0.822136	0.791514	0.795237	0.738102	0.830357	0.828955	0.818053	0.817333	0.759494	0.806548	0.81258	0.77942	0.784905	0.726564	0.802083	0.808535	0.772714	0.779362	0.720284	0.833333	0.846593	0.819145	0.820904	0.766434	0.842262	0.852407	0.825563	0.830145	0.777335	0.822917	0.829424
R0069	0.821429	0.802676	0.780634	0.784104	0.745327	0.81994	0.805319	0.782644	0.783731	0.744124	0.854167	0.843063	0.83763	0.835476	0.792347		R0069	0.828869	0.815923	0.794572	0.794611	0.757406	0.854167	0.843063	0.83763	0.835476	0.792347	0.831845	0.818446	0.798572	0.798889	0.76128	0.825893	0.811027	0.789573	0.791385	0.752544	0.852679	0.843438	0.825783	0.82698	0.791084	0.883929	0.883019	0.861713	0.867881	0.834538	0.846726	0.829859
R0070	0.825893	0.807419	0.792516	0.793787	0.752168	0.840774	0.829038	0.80612	0.811355	0.772747	0.854167	0.84646	0.831031	0.836565	0.790588		R0070	0.848214	0.838876	0.815798	0.82044	0.783989	0.854167	0.84646	0.831031	0.836565	0.790588	0.84375	0.831422	0.807862	0.813272	0.777278	0.842262	0.83036	0.806991	0.812245	0.775251	0.863095	0.852739	0.835955	0.839132	0.805134	0.876488	0.881539	0.845587	0.857716	0.823793	0.855655	0.843111
R0071	0.77381	0.759014	0.720569	0.724126	0.676079	0.790179	0.779818	0.745367	0.746232	0.699702	0.825893	0.799967	0.789892	0.787223	0.74997		R0071	0.80506	0.805551	0.765444	0.765736	0.722264	0.825893	0.799967	0.789892	0.787223	0.74997	0.800595	0.797274	0.757749	0.759029	0.715136	0.793155	0.788066	0.748341	0.750608	0.704406	0.825893	0.831985	0.786025	0.792177	0.751367	0.845238	0.82774	0.798099	0.802484	0.779479	0.81994	0.818006
R0072	0.78869	0.778855	0.756849	0.758151	0.707862	0.800595	0.794583	0.776024	0.773193	0.725628	0.83631	0.837443	0.818979	0.82295	0.773422		R0072	0.809524	0.804458	0.783758	0.782661	0.73808	0.83631	0.837443	0.818979	0.82295	0.773422	0.811012	0.80547	0.78711	0.785148	0.740114	0.808036	0.801716	0.784827	0.782645	0.735857	0.828869	0.823097	0.809001	0.806116	0.765135	0.854167	0.850229	0.82987	0.834452	0.798491	0.827381	0.823574
R0073	0.793155	0.775781	0.752553	0.752519	0.70296	0.809524	0.804301	0.765095	0.771174	0.725859	0.827381	0.806885	0.791288	0.792963	0.751311		R0073	0.831845	0.829661	0.791421	0.797074	0.75883	0.827381	0.806885	0.791288	0.792963	0.751311	0.824405	0.817956	0.779469	0.786207	0.747618	0.81994	0.81233	0.77642	0.782572	0.741158	0.854167	0.848846	0.821338	0.825642	0.791229	0.85119	0.850726	0.815203	0.824311	0.785914	0.849702	0.83993
R0074	0.790179	0.764522	0.748554	0.746331	0.705685	0.800595	0.776374	0.76336	0.758618	0.720889	0.831845	0.821396	0.801458	0.805077	0.762516		R0074	0.816964	0.802367	0.77999	0.776384	0.744928	0.831845	0.821396	0.801458	0.805077	0.762516	0.815476	0.796609	0.777328	0.774802	0.741964	0.811012	0.791576	0.774045	0.771157	0.735724	0.83631	0.826727	0.803518	0.802525	0.77186	0.842262	0.84349	0.803175	0.812622	0.778071	0.837798	0.821467
R0075	0.825893	0.815213	0.791034	0.793919	0.757365	0.828869	0.821165	0.802782	0.803234	0.761063	0.83631	0.826621	0.810957	0.815947	0.768042		R0075	0.840774	0.838909	0.815564	0.816933	0.778712	0.83631	0.826621	0.810957	0.815947	0.768042	0.83631	0.829901	0.809982	0.811026	0.771647	0.831845	0.824935	0.806688	0.807238	0.765499	0.855655	0.853011	0.833128	0.834835	0.799918	0.857143	0.851089	0.82781	0.832423	0.800384	0.85119	0.845646
R0076	0.827381	0.819567	0.789141	0.794656	0.752314	0.831845	0.828086	0.79587	0.801878	0.758632	0.854167	0.84747	0.819722	0.829851	0.78977		R0076	0.846726	0.844142	0.812066	0.817747	0.781095	0.854167	0.84747	0.819722	0.829851	0.78977	0.842262	0.838905	0.805369	0.810988	0.774423	0.839286	0.834431	0.803204	0.808334	0.77008	0.866071	0.866204	0.840947	0.845258	0.8094	0.864583	0.861495	0.82537	0.837808	0.805102	0.861607	0.854618
R0077	0.806548	0.791672	0.755253	0.759808	0.725604	0.811012	0.803373	0.76741	0.768718	0.732676	0.85119	0.838488	0.825781	0.822315	0.789889		R0077	0.828869	0.828218	0.790851	0.791519	0.758792	0.85119	0.838488	0.825781	0.822315	0.789889	0.825893	0.821317	0.786553	0.7884	0.753677	0.81994	0.812533	0.776421	0.780062	0.744758	0.846726	0.853608	0.806496	0.811724	0.784232	0.866071	0.860858	0.832347	0.833109	0.812317	0.840774	0.835764
R0078	0.825893	0.823977	0.792142	0.799358	0.754934	0.827381	0.827706	0.802185	0.80706	0.75684	0.849702	0.849794	0.827607	0.835888	0.7863		R0078	0.831845	0.831033	0.804756	0.810264	0.76375	0.849702	0.849794	0.827607	0.835888	0.7863	0.833333	0.831407	0.807964	0.812422	0.765521	0.830357	0.829338	0.806185	0.810336	0.761575	0.861607	0.863302	0.844037	0.846689	0.805981	0.875	0.883067	0.852021	0.861717	0.823774	0.855655	0.854716
R0079	0.815476	0.815492	0.779742	0.792659	0.740423	0.83631	0.837753	0.802965	0.814893	0.770202	0.860119	0.864526	0.838383	0.848701	0.80358		R0079	0.854167	0.857665	0.821613	0.833837	0.795825	0.860119	0.864526	0.838383	0.848701	0.80358	0.849702	0.852111	0.816681	0.828888	0.789151	0.84375	0.845462	0.809678	0.822233	0.780721	0.870536	0.878771	0.840589	0.854045	0.818921	0.872024	0.886336	0.844352	0.86113	0.820192	0.866071	0.872459
R0080	0.827381	0.818705	0.784817	0.793832	0.750542	0.837798	0.840814	0.799408	0.807277	0.766846	0.863095	0.853885	0.831227	0.839868	0.801781		R0080	0.845238	0.849701	0.807176	0.814543	0.778275	0.863095	0.853885	0.831227	0.839868	0.801781	0.846726	0.849642	0.810419	0.817423	0.78024	0.842262	0.843188	0.80534	0.812474	0.773686	0.86756	0.871868	0.833879	0.840742	0.810448	0.880952	0.883766	0.847824	0.861057	0.828166	0.860119	0.862635
R0081	0.80506	0.777177	0.758575	0.756478	0.720041	0.816964	0.802667	0.777826	0.777651	0.736073	0.840774	0.823678	0.802347	0.807693	0.76917		R0081	0.833333	0.824682	0.794397	0.79561	0.76013	0.840774	0.823678	0.802347	0.807693	0.76917	0.828869	0.81806	0.791483	0.791016	0.753681	0.81994	0.805322	0.780981	0.781173	0.740473	0.845238	0.834372	0.807659	0.808682	0.777946	0.86756	0.868047	0.824112	0.836926	0.809204	0.854167	0.849999
R0082	0.818452	0.806456	0.780759	0.781997	0.74083	0.828869	0.819385	0.794671	0.797169	0.754606	0.870536	0.869636	0.83778	0.848304	0.812825		R0082	0.842262	0.833947	0.810437	0.812126	0.774311	0.870536	0.869636	0.83778	0.848304	0.812825	0.839286	0.830382	0.806154	0.808302	0.769801	0.831845	0.821997	0.797562	0.800207	0.759168	0.866071	0.857879	0.841465	0.842335	0.80874	0.877976	0.872885	0.844213	0.851304	0.825112	0.861607	0.856457
R0083	0.787202	0.772533	0.752329	0.748183	0.699616	0.785714	0.775092	0.754513	0.748443	0.697971	0.837798	0.826812	0.822517	0.814022	0.772316		R0083	0.803571	0.794985	0.772098	0.76911	0.723029	0.837798	0.826812	0.822517	0.814022	0.772316	0.797619	0.784867	0.766395	0.761457	0.714726	0.794643	0.782569	0.764516	0.759414	0.710458	0.822917	0.820236	0.798444	0.795303	0.750858	0.84375	0.834263	0.819159	0.814513	0.780903	0.825893	0.811948
R0084	0.790179	0.765055	0.765533	0.754674	0.699187	0.803571	0.780561	0.777273	0.768137	0.717782	0.840774	0.82509	0.814345	0.815543	0.768521		R0084	0.816964	0.804864	0.793032	0.784755	0.738225	0.840774	0.82509	0.814345	0.815543	0.768521	0.8125	0.797442	0.787025	0.778746	0.731444	0.808036	0.791391	0.781712	0.773827	0.724929	0.828869	0.818356	0.804252	0.799681	0.755697	0.858631	0.850449	0.827602	0.830809	0.796048	0.83631	0.820656
R0085	0.806548	0.791438	0.769565	0.768948	0.728608	0.821429	0.815131	0.789946	0.791118	0.748431	0.84375	0.848198	0.812681	0.824537	0.777882		R0085	0.827381	0.827408	0.796377	0.798424	0.757903	0.84375	0.848198	0.812681	0.824537	0.777882	0.827381	0.82872	0.797645	0.798498	0.757884	0.821429	0.820998	0.789946	0.791703	0.749248	0.857143	0.856342	0.832971	0.833846	0.800123	0.857143	0.857076	0.824094	0.834076	0.797594	0.83631	0.835525
R0086	0.815476	0.813953	0.767813	0.777069	0.733524	0.81994	0.818061	0.779236	0.786687	0.739414	0.852679	0.845039	0.815755	0.827341	0.78553		R0086	0.839286	0.838278	0.801991	0.808253	0.768469	0.852679	0.845039	0.815755	0.827341	0.78553	0.834821	0.833221	0.79475	0.802244	0.761635	0.830357	0.826975	0.7896	0.797259	0.75507	0.863095	0.865643	0.833423	0.841401	0.802912	0.86756	0.866877	0.827456	0.842614	0.807776	0.864583	0.869374
R0087	0.815476	0.782139	0.77527	0.770952	0.735772	0.831845	0.814339	0.7915	0.792783	0.757995	0.848214	0.849146	0.808777	0.821748	0.779546		R0087	0.840774	0.829325	0.800549	0.802746	0.77166	0.848214	0.849146	0.808777	0.821748	0.779546	0.840774	0.828893	0.799445	0.802672	0.771358	0.837798	0.822284	0.796683	0.799316	0.76674	0.857143	0.84477	0.827356	0.825607	0.79564	0.869048	0.871976	0.829503	0.844089	0.810437	0.855655	0.842735
R0088	0.806548	0.775113	0.769863	0.766495	0.722043	0.830357	0.809021	0.797043	0.794755	0.756331	0.840774	0.82126	0.816059	0.815659	0.768986		R0088	0.837798	0.825199	0.807198	0.804824	0.768939	0.840774	0.82126	0.816059	0.815659	0.768986	0.834821	0.822754	0.802017	0.800832	0.764158	0.831845	0.816507	0.799059	0.797499	0.759486	0.857143	0.845847	0.830973	0.829376	0.796143	0.864583	0.853816	0.828574	0.834688	0.804616	0.85119	0.834997
R0089	0.803571	0.794021	0.774619	0.773695	0.722642	0.811012	0.809099	0.785608	0.785698	0.733126	0.833333	0.825992	0.811938	0.816228	0.761225		R0089	0.828869	0.826407	0.809363	0.806705	0.759243	0.833333	0.825992	0.811938	0.816228	0.761225	0.821429	0.820527	0.797213	0.79728	0.747783	0.815476	0.815109	0.789945	0.790711	0.739585	0.848214	0.849605	0.83103	0.829612	0.787114	0.857143	0.861445	0.833668	0.840612	0.797477	0.839286	0.83362
R0090	0.818452	0.80709	0.778414	0.784153	0.739445	0.828869	0.82199	0.793297	0.797953	0.754244	0.83631	0.846031	0.801448	0.816298	0.761772		R0090	0.833333	0.828074	0.796565	0.802345	0.761089	0.83631	0.846031	0.801448	0.816298	0.761772	0.837798	0.832249	0.804099	0.808747	0.767507	0.833333	0.82608	0.799402	0.803958	0.7611	0.858631	0.855592	0.83145	0.836135	0.797133	0.855655	0.876087	0.82351	0.840158	0.791428	0.852679	0.84757
R0091	0.78125	0.772187	0.735082	0.739446	0.691012	0.816964	0.825002	0.774109	0.783693	0.74083	0.849702	0.838945	0.810607	0.816978	0.786661		R0091	0.822917	0.838634	0.777364	0.790092	0.75014	0.849702	0.838945	0.810607	0.816978	0.786661	0.824405	0.837855	0.781379	0.792171	0.752156	0.81994	0.832214	0.778276	0.788643	0.74573	0.842262	0.854069	0.804385	0.816186	0.777876	0.85119	0.843957	0.804128	0.814813	0.789085	0.840774	0.851246
R0092	0.800595	0.798145	0.757666	0.763107	0.724579	0.809524	0.81981	0.769781	0.776433	0.73687	0.852679	0.847581	0.83154	0.832146	0.795606		R0092	0.824405	0.832987	0.783331	0.79124	0.757946	0.852679	0.847581	0.83154	0.832146	0.795606	0.821429	0.827345	0.780256	0.787334	0.753338	0.813988	0.822685	0.775256	0.782288	0.743119	0.840774	0.850908	0.807869	0.814315	0.781009	0.869048	0.869259	0.845689	0.848282	0.819111	0.839286	0.842282
R0093	0.837798	0.817808	0.794631	0.801846	0.768266	0.839286	0.822566	0.803524	0.808707	0.770472	0.855655	0.846916	0.819745	0.82864	0.793613		R0093	0.857143	0.846321	0.824061	0.829386	0.796801	0.855655	0.846916	0.819745	0.82864	0.793613	0.854167	0.840178	0.821869	0.826371	0.792282	0.846726	0.828567	0.812632	0.817108	0.781361	0.872024	0.864886	0.843738	0.848254	0.818326	0.869048	0.871994	0.829439	0.840935	0.814343	0.870536	0.862779
R0094	0.816964	0.80118	0.772835	0.778399	0.738156	0.821429	0.813145	0.776524	0.784222	0.744408	0.848214	0.8411	0.811372	0.823641	0.77958		R0094	0.842262	0.84133	0.802402	0.810114	0.775568	0.848214	0.8411	0.811372	0.823641	0.77958	0.83631	0.830591	0.791488	0.801376	0.76568	0.834821	0.829623	0.790646	0.800376	0.763687	0.858631	0.855738	0.822093	0.82982	0.798533	0.863095	0.86903	0.818631	0.836538	0.802341	0.861607	0.8564
R0095	0.796131	0.78148	0.753141	0.760782	0.71041	0.816964	0.808293	0.783472	0.788487	0.740335	0.842262	0.821856	0.813255	0.816692	0.774985		R0095	0.831845	0.831454	0.802416	0.807929	0.763259	0.842262	0.821856	0.813255	0.816692	0.774985	0.825893	0.823094	0.793258	0.799484	0.754203	0.824405	0.820132	0.791914	0.797881	0.751926	0.849702	0.852807	0.826935	0.833087	0.788425	0.872024	0.862983	0.840887	0.848822	0.818082	0.849702	0.847221
R0096	0.80506	0.785266	0.757677	0.763534	0.725215	0.816964	0.806546	0.776652	0.780756	0.742892	0.848214	0.833104	0.816713	0.822383	0.784965		R0096	0.828869	0.826511	0.789307	0.795357	0.760507	0.848214	0.833104	0.816713	0.822383	0.784965	0.822917	0.815386	0.781727	0.78695	0.751572	0.821429	0.814408	0.780802	0.785947	0.749541	0.849702	0.844663	0.811272	0.819247	0.789031	0.861607	0.851601	0.823031	0.832605	0.804699	0.845238	0.83631
R0097	0.825893	0.812918	0.767505	0.779737	0.749064	0.822917	0.815305	0.771816	0.783583	0.744868	0.854167	0.853994	0.822079	0.831507	0.7898		R0097	0.842262	0.839455	0.797268	0.808824	0.773612	0.854167	0.853994	0.822079	0.831507	0.7898	0.833333	0.825923	0.782939	0.795139	0.760222	0.830357	0.821608	0.780696	0.792439	0.755869	0.864583	0.864353	0.821947	0.834211	0.806176	0.858631	0.861316	0.816219	0.830277	0.796728	0.85119	0.844753
R0098	0.802083	0.781458	0.755345	0.762724	0.714063	0.806548	0.78947	0.766162	0.77149	0.720781	0.828869	0.817635	0.799197	0.805362	0.751371		R0098	0.81994	0.804491	0.781682	0.786195	0.740616	0.828869	0.817635	0.799197	0.805362	0.751371	0.81994	0.802695	0.782899	0.787253	0.740066	0.8125	0.796541	0.774387	0.77969	0.729654	0.830357	0.825636	0.798153	0.804283	0.75654	0.861607	0.869528	0.828703	0.843011	0.799012	0.83631	0.825173
R0099	0.833333	0.805423	0.782693	0.787712	0.752463	0.840774	0.817942	0.798493	0.801226	0.764124	0.857143	0.839371	0.823149	0.827954	0.786839		R0099	0.848214	0.829698	0.803369	0.807923	0.775937	0.857143	0.839371	0.823149	0.827954	0.786839	0.85119	0.834071	0.809415	0.812802	0.780271	0.845238	0.822051	0.801672	0.804751	0.771	0.863095	0.85352	0.824048	0.829966	0.798044	0.869048	0.86035	0.828425	0.836757	0.80564	0.864583	0.850826
R0100	0.803571	0.789095	0.748975	0.756078	0.720044	0.824405	0.814552	0.772101	0.779747	0.749304	0.866071	0.852556	0.825435	0.835735	0.807532		R0100	0.845238	0.845889	0.801295	0.808331	0.780973	0.866071	0.852556	0.825435	0.835735	0.807532	0.83631	0.831929	0.788908	0.796634	0.767109	0.830357	0.821709	0.78111	0.789142	0.758209	0.858631	0.860715	0.820101	0.829135	0.799685	0.888393	0.891082	0.846192	0.859163	0.84178	0.857143	0.857562
R0101	0.787202	0.783547	0.748914	0.749286	0.701092	0.806548	0.801054	0.776174	0.775346	0.727157	0.842262	0.841859	0.815542	0.822104	0.775868		R0101	0.813988	0.809718	0.783362	0.782886	0.738378	0.842262	0.841859	0.815542	0.822104	0.775868	0.8125	0.808073	0.781934	0.781468	0.735965	0.811012	0.804819	0.780505	0.77986	0.733678	0.828869	0.826151	0.801597	0.800522	0.759849	0.845238	0.842805	0.813314	0.821395	0.780665	0.834821	0.833925
R0102	0.811012	0.796671	0.773062	0.776571	0.727331	0.816964	0.80781	0.782303	0.783343	0.737127	0.824405	0.805934	0.790666	0.794763	0.744346		R0102	0.833333	0.831079	0.803444	0.804972	0.761255	0.824405	0.805934	0.790666	0.794763	0.744346	0.825893	0.818496	0.790603	0.793501	0.749656	0.824405	0.817525	0.789761	0.792516	0.747653	0.849702	0.85402	0.824496	0.829275	0.784597	0.849702	0.845737	0.810938	0.821495	0.782575	0.840774	0.833853
R0103	0.808036	0.800751	0.76884	0.77556	0.73015	0.80506	0.802495	0.769388	0.776446	0.725683	0.822917	0.815711	0.782663	0.794419	0.749088		R0103	0.818452	0.818058	0.7878	0.792345	0.746119	0.822917	0.815711	0.782663	0.794419	0.749088	0.818452	0.815973	0.786821	0.791877	0.745675	0.8125	0.808295	0.776834	0.783375	0.737033	0.846726	0.848426	0.823292	0.828181	0.785912	0.848214	0.854255	0.808285	0.823163	0.786433	0.837798	0.834781
R0104	0.824405	0.810993	0.783553	0.788717	0.748193	0.846726	0.848646	0.814011	0.821029	0.780278	0.869048	0.871705	0.840634	0.848454	0.811728		R0104	0.852679	0.855419	0.818488	0.826805	0.789011	0.869048	0.871705	0.840634	0.848454	0.811728	0.852679	0.852536	0.819754	0.826793	0.788805	0.849702	0.85026	0.818076	0.824683	0.784695	0.870536	0.870202	0.839584	0.847418	0.814534	0.876488	0.878796	0.841806	0.853161	0.822419	0.863095	0.863786
R0105	0.833333	0.821913	0.792611	0.799603	0.756999	0.848214	0.840637	0.805985	0.814603	0.778682	0.866071	0.864983	0.822943	0.836472	0.803917		R0105	0.861607	0.856121	0.824806	0.832134	0.799174	0.866071	0.864983	0.822943	0.836472	0.803917	0.855655	0.84947	0.81492	0.823174	0.790081	0.854167	0.847954	0.811979	0.820892	0.787888	0.875	0.873417	0.840275	0.850454	0.818566	0.879464	0.879284	0.836966	0.850351	0.824181	0.870536	0.86296
R0106	0.830357	0.804826	0.792823	0.792935	0.758008	0.83631	0.821689	0.800645	0.804728	0.765441	0.854167	0.83588	0.8283	0.83126	0.789279		R0106	0.846726	0.838584	0.810994	0.816429	0.780574	0.854167	0.83588	0.8283	0.83126	0.789279	0.845238	0.834714	0.807183	0.813759	0.777882	0.839286	0.830777	0.803723	0.809792	0.769802	0.861607	0.853814	0.828277	0.835275	0.801415	0.875	0.866255	0.839708	0.850031	0.819872	0.860119	0.847193
R0107	0.824405	0.822358	0.797094	0.801846	0.753451	0.833333	0.831434	0.807579	0.812219	0.765916	0.846726	0.849812	0.820525	0.831886	0.781948		R0107	0.849702	0.848179	0.827077	0.830641	0.789266	0.846726	0.849812	0.820525	0.831886	0.781948	0.845238	0.841671	0.820854	0.82542	0.782243	0.840774	0.838098	0.81671	0.821359	0.776214	0.863095	0.866502	0.842626	0.847655	0.808423	0.864583	0.870831	0.838802	0.850167	0.808273	0.864583	0.866203
R0108	0.797619	0.78472	0.766024	0.767656	0.714641	0.808036	0.796814	0.782158	0.781461	0.729983	0.830357	0.830494	0.803802	0.81175	0.759551		R0108	0.816964	0.811771	0.78797	0.789915	0.743437	0.830357	0.830494	0.803802	0.81175	0.759551	0.815476	0.807881	0.788218	0.788344	0.741041	0.8125	0.803856	0.785898	0.785679	0.736823	0.834821	0.835012	0.813497	0.814461	0.768659	0.849702	0.855863	0.823539	0.830898	0.788823	0.833333	0.827646
R0109	0.784226	0.774545	0.746152	0.75229	0.696936	0.797619	0.79547	0.766289	0.772961	0.714993	0.831845	0.8325	0.810187	0.817643	0.762655		R0109	0.815476	0.822011	0.787949	0.793957	0.742081	0.831845	0.8325	0.810187	0.817643	0.762655	0.806548	0.808803	0.775745	0.782194	0.728804	0.80506	0.805692	0.774257	0.78051	0.726547	0.834821	0.836863	0.810688	0.816081	0.768765	0.833333	0.836948	0.805071	0.815173	0.765302	0.827381	0.83079
R0110	0.815476	0.808013	0.765859	0.775563	0.738595	0.816964	0.813434	0.778755	0.784642	0.741188	0.85119	0.85087	0.82368	0.832727	0.788341		R0110	0.830357	0.831445	0.788298	0.797837	0.760791	0.85119	0.85087	0.82368	0.832727	0.788341	0.828869	0.826579	0.79016	0.796663	0.758555	0.822917	0.819868	0.783883	0.79073	0.75003	0.854167	0.856379	0.82229	0.830445	0.794975	0.857143	0.865111	0.820902	0.835553	0.797555	0.85119	0.84673
R0111	0.813988	0.79719	0.790172	0.782575	0.74056	0.831845	0.82434	0.80611	0.804058	0.764041	0.85119	0.846306	0.830462	0.829779	0.790719		R0111	0.848214	0.844839	0.827659	0.824642	0.787735	0.85119	0.846306	0.830462	0.829779	0.790719	0.837798	0.832542	0.812267	0.810755	0.772569	0.83631	0.83081	0.809326	0.808528	0.770382	0.857143	0.851669	0.835864	0.835006	0.799982	0.864583	0.863626	0.838421	0.841942	0.810087	0.854167	0.847824
R0112	0.828869	0.813136	0.778245	0.786987	0.756522	0.834821	0.825081	0.786769	0.797348	0.764394	0.866071	0.858491	0.830421	0.841058	0.807379		R0112	0.852679	0.852836	0.807234	0.820306	0.79055	0.866071	0.858491	0.830421	0.841058	0.807379	0.848214	0.844714	0.799774	0.813031	0.783736	0.845238	0.842434	0.796352	0.809881	0.779639	0.861607	0.858912	0.818795	0.829917	0.803595	0.876488	0.874698	0.83154	0.847145	0.823204	0.858631	0.857124
R0113	0.806548	0.799625	0.757622	0.770769	0.723286	0.821429	0.815943	0.776116	0.787473	0.744787	0.86756	0.862178	0.839509	0.848898	0.810331		R0113	0.845238	0.848053	0.802059	0.815553	0.77992	0.86756	0.862178	0.839509	0.848898	0.810331	0.837798	0.838809	0.793735	0.806047	0.768909	0.827381	0.826002	0.782897	0.795355	0.753921	0.861607	0.864719	0.823648	0.83804	0.802505	0.879464	0.883697	0.845494	0.861372	0.82748	0.866071	0.867803
R0114	0.822917	0.810478	0.771616	0.780813	0.749284	0.81994	0.815449	0.772825	0.782336	0.745103	0.852679	0.83619	0.815149	0.822271	0.790622		R0114	0.831845	0.834578	0.788677	0.798307	0.763237	0.852679	0.83619	0.815149	0.822271	0.790622	0.830357	0.831815	0.786456	0.796535	0.760687	0.825893	0.823575	0.78089	0.790971	0.753937	0.854167	0.853952	0.813605	0.824544	0.794361	0.86756	0.857199	0.830024	0.839403	0.812422	0.854167	0.850882
R0115	0.821429	0.813086	0.776477	0.783173	0.744939	0.828869	0.829063	0.787591	0.795513	0.755259	0.830357	0.812943	0.782561	0.791525	0.755587		R0115	0.830357	0.829425	0.784707	0.794025	0.757774	0.830357	0.812943	0.782561	0.791525	0.755587	0.834821	0.834239	0.793636	0.800943	0.764308	0.831845	0.831665	0.789776	0.797661	0.76009	0.848214	0.849779	0.813181	0.81913	0.783967	0.852679	0.846474	0.807679	0.81688	0.789461	0.84375	0.842901
R0116	0.80506	0.792891	0.776676	0.773084	0.727035	0.811012	0.804491	0.788554	0.782691	0.736157	0.848214	0.84397	0.825369	0.828631	0.785896		R0116	0.825893	0.818006	0.801978	0.797755	0.75738	0.848214	0.84397	0.825369	0.828631	0.785896	0.825893	0.818501	0.804593	0.798678	0.757373	0.822917	0.815113	0.798711	0.794261	0.753045	0.845238	0.836025	0.825454	0.82057	0.783946	0.860119	0.854051	0.837674	0.838571	0.80382	0.840774	0.833118
R0117	0.818452	0.803486	0.767457	0.777799	0.736769	0.831845	0.8176	0.786091	0.795323	0.755237	0.861607	0.84399	0.837298	0.838887	0.797037		R0117	0.846726	0.835891	0.804181	0.813317	0.777373	0.861607	0.84399	0.837298	0.838887	0.797037	0.840774	0.827941	0.795608	0.805238	0.768225	0.834821	0.820937	0.789626	0.799124	0.759735	0.861607	0.850254	0.828492	0.834782	0.798965	0.879464	0.873623	0.843374	0.855791	0.822768	0.855655	0.848551
R0118	0.830357	0.803551	0.785549	0.789216	0.753097	0.84375	0.826197	0.804437	0.808752	0.772445	0.849702	0.837648	0.822624	0.825078	0.781144		R0118	0.852679	0.841672	0.816206	0.820916	0.786034	0.849702	0.837648	0.822624	0.825078	0.781144	0.852679	0.839798	0.816206	0.820576	0.785871	0.846726	0.828646	0.809154	0.813082	0.776883	0.860119	0.84838	0.829531	0.83032	0.798017	0.875	0.878797	0.84344	0.854918	0.818036	0.869048	0.855037
R0119	0.806548	0.788036	0.749914	0.753398	0.721293	0.803571	0.792422	0.7544	0.756161	0.717166	0.830357	0.809394	0.795326	0.798615	0.753794		R0119	0.81994	0.810268	0.771221	0.773235	0.741271	0.830357	0.809394	0.795326	0.798615	0.753794	0.818452	0.808055	0.768776	0.771741	0.738653	0.811012	0.799268	0.761706	0.764611	0.727905	0.839286	0.839975	0.791791	0.800727	0.769493	0.860119	0.85021	0.815149	0.823395	0.7993	0.831845	0.818931
R0120	0.797619	0.783856	0.75878	0.756094	0.711947	0.799107	0.794329	0.762648	0.759338	0.714636	0.842262	0.836909	0.811384	0.813926	0.774384		R0120	0.818452	0.820576	0.784464	0.782212	0.743527	0.842262	0.836909	0.811384	0.813926	0.774384	0.8125	0.813286	0.777162	0.775194	0.73419	0.806548	0.805752	0.771055	0.769312	0.725628	0.828869	0.835019	0.796089	0.795584	0.758918	0.858631	0.853521	0.821964	0.827475	0.798939	0.827381	0.831496
R0121	0.834821	0.808502	0.794518	0.79519	0.763236	0.84375	0.830234	0.80267	0.809923	0.775179	0.839286	0.842006	0.810626	0.820442	0.769344		R0121	0.858631	0.856889	0.823567	0.83147	0.797285	0.839286	0.842006	0.810626	0.820442	0.769344	0.85119	0.842109	0.810888	0.819185	0.786169	0.848214	0.835875	0.808584	0.815979	0.781737	0.872024	0.872675	0.840091	0.848294	0.816828	0.869048	0.885659	0.83848	0.853298	0.81194	0.860119	0.854818
R0122	0.800595	0.785504	0.752204	0.756926	0.718065	0.806548	0.793038	0.764424	0.768248	0.726132	0.809524	0.806919	0.776967	0.787281	0.728068		R0122	0.821429	0.815554	0.785284	0.788656	0.74819	0.809524	0.806919	0.776967	0.787281	0.728068	0.8125	0.800304	0.772817	0.776232	0.734988	0.809524	0.795532	0.768661	0.772433	0.730561	0.842262	0.83633	0.808503	0.812304	0.7776	0.84375	0.846761	0.811785	0.823049	0.77822	0.83631	0.828281
R0123	0.831845	0.822638	0.789996	0.798656	0.759618	0.839286	0.836075	0.802971	0.810493	0.770896	0.864583	0.858488	0.835484	0.843557	0.80622		R0123	0.855655	0.852293	0.824912	0.829433	0.795262	0.864583	0.858488	0.835484	0.843557	0.80622	0.854167	0.850325	0.823643	0.827779	0.793071	0.846726	0.842963	0.811243	0.818147	0.782275	0.869048	0.867416	0.838733	0.844617	0.814706	0.869048	0.86638	0.839569	0.847404	0.813598	0.863095	0.859588
R0124	0.830357	0.832289	0.786584	0.799546	0.760583	0.839286	0.844823	0.801272	0.811978	0.773738	0.849702	0.85395	0.816021	0.828471	0.7877		R0124	0.858631	0.869878	0.825017	0.835729	0.801777	0.849702	0.85395	0.816021	0.828471	0.7877	0.849702	0.858376	0.812714	0.824122	0.788721	0.845238	0.852268	0.807995	0.819424	0.78226	0.870536	0.880276	0.838464	0.849998	0.818267	0.86756	0.876904	0.831229	0.84723	0.813296	0.863095	0.869963
R0125	0.81994	0.790953	0.775537	0.775935	0.741189	0.816964	0.792288	0.778404	0.776757	0.737268	0.857143	0.838764	0.833073	0.829511	0.795083		R0125	0.834821	0.815677	0.796343	0.795865	0.763694	0.857143	0.838764	0.833073	0.829511	0.795083	0.833333	0.812333	0.798118	0.794998	0.761676	0.81994	0.796577	0.781331	0.780055	0.742359	0.846726	0.831753	0.817654	0.815706	0.780952	0.863095	0.84432	0.82325	0.828087	0.804	0.840774	0.820929
R0126	0.81994	0.808147	0.777446	0.78484	0.743647	0.824405	0.810572	0.785393	0.790589	0.750277	0.842262	0.829381	0.803456	0.812779	0.773587		R0126	0.839286	0.8388	0.797322	0.807342	0.772453	0.842262	0.829381	0.803456	0.812779	0.773587	0.83631	0.82937	0.796455	0.804148	0.767664	0.831845	0.822069	0.79292	0.799814	0.761139	0.858631	0.862334	0.824934	0.834718	0.800154	0.861607	0.858764	0.819622	0.833788	0.8022	0.861607	0.860906
R0127	0.809524	0.806876	0.770846	0.778339	0.733923	0.824405	0.830269	0.791363	0.799296	0.754825	0.848214	0.839168	0.828456	0.828616	0.787837		R0127	0.834821	0.842091	0.80228	0.81086	0.769843	0.848214	0.839168	0.828456	0.828616	0.787837	0.833333	0.841663	0.801215	0.809178	0.767826	0.828869	0.837718	0.794564	0.803731	0.761556	0.849702	0.854379	0.822896	0.829145	0.791274	0.872024	0.86766	0.848468	0.852664	0.821295	0.848214	0.853857
R0128	0.802083	0.795465	0.760628	0.768616	0.718624	0.811012	0.811921	0.773259	0.781589	0.731401	0.831845	0.824599	0.801009	0.80539	0.76069		R0128	0.818452	0.82088	0.779388	0.788856	0.742276	0.831845	0.824599	0.801009	0.80539	0.76069	0.821429	0.8215	0.784202	0.792815	0.746322	0.818452	0.818882	0.780571	0.789597	0.742133	0.831845	0.836415	0.797689	0.806199	0.761637	0.842262	0.839304	0.801148	0.811322	0.77616	0.830357	0.83229
R0129	0.818452	0.791382	0.768385	0.77245	0.738737	0.816964	0.800096	0.769652	0.776665	0.736218	0.849702	0.843851	0.815587	0.824267	0.783094		R0129	0.845238	0.836611	0.808727	0.813798	0.778132	0.849702	0.843851	0.815587	0.824267	0.783094	0.833333	0.815506	0.788276	0.794853	0.760034	0.827381	0.809539	0.780301	0.787738	0.751494	0.858631	0.848821	0.820686	0.82632	0.797831	0.864583	0.856146	0.821722	0.832907	0.805113	0.852679	0.837309
R0130	0.8125	0.797804	0.771053	0.771615	0.733712	0.824405	0.808827	0.780459	0.783242	0.750126	0.85119	0.848038	0.815655	0.827246	0.7872		R0130	0.833333	0.818167	0.791484	0.793586	0.763479	0.85119	0.848038	0.815655	0.827246	0.7872	0.830357	0.81449	0.787088	0.789617	0.759032	0.828869	0.811392	0.785857	0.788095	0.756775	0.85119	0.845201	0.813623	0.82026	0.788726	0.869048	0.866525	0.829211	0.841357	0.813364	0.854167	0.839668
R0131	0.84375	0.828095	0.799967	0.807409	0.773214	0.84375	0.827493	0.801238	0.80904	0.772674	0.84375	0.829037	0.813122	0.819058	0.772379		R0131	0.852679	0.83837	0.813621	0.820318	0.786236	0.84375	0.829037	0.813122	0.819058	0.772379	0.85119	0.832648	0.810439	0.817225	0.783825	0.848214	0.830494	0.808738	0.815219	0.779687	0.870536	0.863195	0.837488	0.846477	0.811964	0.869048	0.868476	0.832605	0.846913	0.809002	0.872024	0.856786
R0132	0.821429	0.813974	0.776524	0.78387	0.74561	0.83631	0.839085	0.793814	0.803884	0.766493	0.848214	0.837266	0.800868	0.814727	0.780645		R0132	0.84375	0.846835	0.804598	0.813863	0.777834	0.848214	0.837266	0.800868	0.814727	0.780645	0.839286	0.843517	0.797376	0.807541	0.771175	0.839286	0.843517	0.797376	0.807541	0.771175	0.857143	0.863681	0.821539	0.833205	0.797101	0.863095	0.868167	0.812919	0.830493	0.804426	0.854167	0.856947
R0133	0.802083	0.790547	0.767205	0.770945	0.719434	0.802083	0.787954	0.774749	0.773655	0.720055	0.846726	0.838113	0.840626	0.835187	0.782915		R0133	0.821429	0.808909	0.803737	0.798212	0.749113	0.846726	0.838113	0.840626	0.835187	0.782915	0.809524	0.794364	0.784862	0.781981	0.731131	0.80506	0.789786	0.7781	0.776328	0.724835	0.83631	0.830082	0.822125	0.819703	0.770533	0.857143	0.857573	0.837675	0.84235	0.797807	0.842262	0.82576
R0134	0.827381	0.819324	0.787845	0.792344	0.755871	0.839286	0.84087	0.799651	0.806447	0.773128	0.855655	0.863573	0.823579	0.832347	0.79623		R0134	0.860119	0.870537	0.826142	0.833555	0.803675	0.855655	0.863573	0.823579	0.832347	0.79623	0.849702	0.853751	0.811408	0.819152	0.788078	0.846726	0.850587	0.806306	0.814905	0.783796	0.873512	0.879434	0.838114	0.848341	0.82199	0.866071	0.870175	0.829291	0.838387	0.812074	0.869048	0.869053
R0135	0.815476	0.804883	0.775436	0.783932	0.73536	0.830357	0.82316	0.791876	0.801292	0.756196	0.849702	0.844203	0.813341	0.826461	0.782354		R0135	0.842262	0.842873	0.807928	0.817478	0.774759	0.849702	0.844203	0.813341	0.826461	0.782354	0.840774	0.839776	0.805501	0.81499	0.772251	0.834821	0.834561	0.797578	0.807927	0.763948	0.861607	0.866245	0.837627	0.846353	0.802262	0.879464	0.880157	0.843929	0.858051	0.826208	0.860119	0.858889
R0136	0.803571	0.782741	0.747916	0.750751	0.719409	0.808036	0.78835	0.752296	0.754472	0.725944	0.830357	0.827826	0.793646	0.802894	0.755637		R0136	0.825893	0.817239	0.777097	0.780237	0.752876	0.830357	0.827826	0.793646	0.802894	0.755637	0.81994	0.808271	0.766405	0.771222	0.743319	0.816964	0.803352	0.764252	0.768617	0.739016	0.845238	0.842388	0.805911	0.810039	0.780835	0.852679	0.860044	0.811467	0.825663	0.788165	0.842262	0.835278
R0137	0.809524	0.80524	0.759554	0.773586	0.729562	0.825893	0.823976	0.78299	0.794882	0.753332	0.858631	0.854606	0.827392	0.83697	0.799891		R0137	0.845238	0.856762	0.806389	0.820666	0.78188	0.858631	0.854606	0.827392	0.83697	0.799891	0.842262	0.84691	0.801512	0.814822	0.7773	0.837798	0.838741	0.796445	0.809398	0.770692	0.870536	0.884372	0.841016	0.853975	0.817797	0.876488	0.880494	0.839904	0.854572	0.825562	0.857143	0.860219
R0138	0.809524	0.799814	0.768718	0.773692	0.731207	0.822917	0.820589	0.785127	0.791383	0.749997	0.858631	0.854156	0.829298	0.837668	0.799642		R0138	0.837798	0.837175	0.80019	0.806676	0.771801	0.858631	0.854156	0.829298	0.837668	0.799642	0.83631	0.834581	0.798229	0.805046	0.769397	0.831845	0.829316	0.795108	0.801473	0.763034	0.852679	0.857322	0.817146	0.826096	0.792941	0.869048	0.874565	0.832577	0.846809	0.815054	0.854167	0.856845
R0139	0.796131	0.784943	0.764015	0.766711	0.713997	0.811012	0.809974	0.780033	0.783427	0.735704	0.839286	0.840623	0.818646	0.822015	0.774697		R0139	0.827381	0.832524	0.800251	0.802864	0.759624	0.839286	0.840623	0.818646	0.822015	0.774697	0.824405	0.824882	0.794171	0.798123	0.754774	0.818452	0.818056	0.788266	0.792317	0.746351	0.85119	0.853571	0.83039	0.83145	0.793777	0.854167	0.865436	0.831039	0.836009	0.797059	0.845238	0.841966
R0140	0.808036	0.7925	0.767461	0.770704	0.726455	0.822917	0.813147	0.786524	0.790345	0.747151	0.877976	0.875864	0.853945	0.860855	0.824953		R0140	0.848214	0.845045	0.814845	0.819624	0.784411	0.877976	0.875864	0.853945	0.860855	0.824953	0.842262	0.834989	0.807767	0.811744	0.775648	0.831845	0.822092	0.796857	0.800823	0.760806	0.869048	0.870198	0.840806	0.846448	0.814147	0.895833	0.892497	0.868013	0.876177	0.851422	0.860119	0.853269
R0141	0.797619	0.785904	0.754321	0.758229	0.715556	0.813988	0.807422	0.777418	0.780011	0.73867	0.84375	0.84112	0.820355	0.820733	0.780542		R0141	0.825893	0.822051	0.793713	0.795863	0.756144	0.84375	0.84112	0.820355	0.820733	0.780542	0.818452	0.812767	0.782692	0.7856	0.745144	0.816964	0.809615	0.781355	0.784025	0.742875	0.840774	0.840271	0.814162	0.817277	0.777171	0.857143	0.848424	0.82857	0.830598	0.79936	0.834821	0.827518
R0142	0.796131	0.783755	0.758411	0.754847	0.71197	0.800595	0.79247	0.76711	0.761711	0.718202	0.816964	0.801435	0.778805	0.78408	0.738137		R0142	0.806548	0.799676	0.772629	0.767878	0.727024	0.816964	0.801435	0.778805	0.78408	0.738137	0.808036	0.797861	0.775445	0.770334	0.728822	0.806548	0.796855	0.77454	0.769342	0.726776	0.821429	0.818631	0.790039	0.786474	0.748729	0.839286	0.826552	0.799166	0.80394	0.771453	0.822917	0.813695
R0143	0.806548	0.796263	0.761061	0.763559	0.725024	0.800595	0.792464	0.766969	0.765809	0.716283	0.815476	0.808359	0.779878	0.786758	0.735269		R0143	0.815476	0.811374	0.783846	0.782446	0.738983	0.815476	0.808359	0.779878	0.786758	0.735269	0.8125	0.80864	0.779768	0.779365	0.734101	0.809524	0.804049	0.777321	0.776586	0.7298	0.831845	0.835785	0.803561	0.80563	0.763206	0.83631	0.837582	0.799925	0.807126	0.767707	0.830357	0.829384
R0144	0.824405	0.804892	0.772143	0.779531	0.744987	0.833333	0.818879	0.788186	0.792918	0.758445	0.849702	0.842284	0.81936	0.822958	0.781417		R0144	0.834821	0.82328	0.789488	0.795081	0.760797	0.849702	0.842284	0.81936	0.822958	0.781417	0.833333	0.818879	0.788186	0.792918	0.758445	0.833333	0.818879	0.788186	0.792918	0.758445	0.852679	0.850253	0.813056	0.822025	0.786589	0.864583	0.860081	0.825731	0.835186	0.803342	0.845238	0.830318
R0145	0.80506	0.783143	0.73632	0.74457	0.71703	0.821429	0.804281	0.764591	0.772229	0.740024	0.845238	0.816952	0.799234	0.803739	0.77378		R0145	0.830357	0.813799	0.775649	0.782726	0.753642	0.845238	0.816952	0.799234	0.803739	0.77378	0.828869	0.809501	0.772271	0.779744	0.751139	0.825893	0.807659	0.770564	0.77783	0.747053	0.848214	0.835732	0.802898	0.80739	0.780307	0.855655	0.837257	0.796908	0.811091	0.789045	0.852679	0.841357
R0146	0.818452	0.796239	0.774535	0.77958	0.735905	0.81994	0.802895	0.781589	0.785393	0.738439	0.85119	0.846973	0.816001	0.825867	0.782984		R0146	0.828869	0.819825	0.793829	0.797067	0.752779	0.85119	0.846973	0.816001	0.825867	0.782984	0.830357	0.819049	0.796165	0.799001	0.754773	0.824405	0.809055	0.78769	0.791034	0.745814	0.84375	0.832186	0.809664	0.812966	0.774477	0.85119	0.832243	0.806523	0.814525	0.783475	0.84375	0.832986
R0147	0.842262	0.829406	0.795585	0.806859	0.773169	0.846726	0.836332	0.802518	0.81424	0.779414	0.849702	0.845142	0.814587	0.827226	0.783709		R0147	0.858631	0.849735	0.818469	0.829077	0.797061	0.849702	0.845142	0.814587	0.827226	0.783709	0.858631	0.848202	0.818469	0.828756	0.796933	0.854167	0.841928	0.811536	0.822476	0.790348	0.880952	0.872652	0.852463	0.859326	0.82933	0.88244	0.885256	0.851501	0.865315	0.830899	0.876488	0.868781
R0148	0.822917	0.813328	0.786239	0.79182	0.751591	0.824405	0.818865	0.788858	0.793883	0.754244	0.839286	0.844725	0.814143	0.823187	0.773982		R0148	0.842262	0.838118	0.814443	0.816443	0.780241	0.839286	0.844725	0.814143	0.823187	0.773982	0.834821	0.828458	0.801958	0.806318	0.769038	0.833333	0.826618	0.799181	0.804074	0.766868	0.861607	0.858311	0.842445	0.841642	0.807663	0.852679	0.856385	0.825183	0.832548	0.794016	0.849702	0.840623
R0149	0.822917	0.800645	0.790446	0.788237	0.746437	0.81994	0.802546	0.788938	0.786903	0.742238	0.833333	0.825097	0.799121	0.807287	0.760371		R0149	0.842262	0.833671	0.812858	0.812843	0.774944	0.833333	0.825097	0.799121	0.807287	0.760371	0.837798	0.821821	0.805625	0.805147	0.768047	0.830357	0.811506	0.800117	0.798565	0.757117	0.860119	0.85491	0.840296	0.837845	0.80089	0.85119	0.853185	0.816454	0.82649	0.786657	0.855655	0.841745
R0150	0.811012	0.765978	0.762969	0.75239	0.725359	0.825893	0.797894	0.784747	0.778758	0.745676	0.852679	0.841545	0.831428	0.824804	0.784724		R0150	0.845238	0.828294	0.808971	0.804636	0.774858	0.852679	0.841545	0.831428	0.824804	0.784724	0.840774	0.820845	0.801634	0.797597	0.767871	0.833333	0.807604	0.793018	0.788917	0.75655	0.861607	0.841709	0.828606	0.822576	0.799001	0.858631	0.854205	0.825056	0.826138	0.794459	0.852679	0.832569
R0151	0.828869	0.802337	0.793699	0.792555	0.756107	0.833333	0.814173	0.798681	0.800021	0.762117	0.842262	0.829667	0.813462	0.820006	0.773807		R0151	0.84375	0.834018	0.806949	0.812589	0.776844	0.842262	0.829667	0.813462	0.820006	0.773807	0.837798	0.823769	0.802048	0.805185	0.76853	0.834821	0.817604	0.799597	0.801869	0.764176	0.857143	0.845686	0.821091	0.828466	0.795653	0.858631	0.860533	0.814293	0.83126	0.797158	0.858631	0.846372
R0152	0.81994	0.796723	0.786863	0.782896	0.747924	0.825893	0.810127	0.797539	0.794354	0.755911	0.84375	0.833017	0.817773	0.821089	0.779116		R0152	0.839286	0.82579	0.808572	0.807423	0.775446	0.84375	0.833017	0.817773	0.821089	0.779116	0.840774	0.827513	0.811548	0.809668	0.777604	0.83631	0.820691	0.807976	0.80543	0.771144	0.855655	0.846537	0.828015	0.827979	0.798453	0.860119	0.855325	0.830156	0.837369	0.803023	0.846726	0.83419
R0153	0.811012	0.787694	0.76888	0.767727	0.727665	0.815476	0.799118	0.773474	0.774668	0.733132	0.869048	0.863692	0.835795	0.844303	0.809325		R0153	0.828869	0.81943	0.788695	0.789775	0.753541	0.869048	0.863692	0.835795	0.844303	0.809325	0.825893	0.810794	0.783493	0.786002	0.748355	0.824405	0.809767	0.782657	0.785016	0.746317	0.854167	0.844332	0.824708	0.823986	0.790491	0.869048	0.870059	0.827052	0.84078	0.809508	0.849702	0.836455
R0154	0.813988	0.80873	0.770231	0.782512	0.734591	0.822917	0.815064	0.787653	0.795179	0.748024	0.852679	0.847562	0.825097	0.831281	0.789994		R0154	0.84375	0.842339	0.810745	0.819146	0.778409	0.852679	0.847562	0.825097	0.831281	0.789994	0.839286	0.837419	0.804417	0.813277	0.77172	0.828869	0.823753	0.792886	0.801902	0.756598	0.858631	0.864947	0.828657	0.839215	0.800192	0.869048	0.870708	0.834629	0.844966	0.814656	0.855655	0.858306
R0155	0.842262	0.825242	0.826364	0.817304	0.777794	0.852679	0.844409	0.839637	0.832755	0.792491	0.85119	0.838895	0.821946	0.826683	0.787425		R0155	0.861607	0.858015	0.847844	0.842685	0.80583	0.85119	0.838895	0.821946	0.826683	0.787425	0.861607	0.85406	0.848653	0.842324	0.805185	0.858631	0.850325	0.846375	0.839725	0.800868	0.873512	0.87171	0.863319	0.857307	0.822931	0.873512	0.870416	0.84732	0.853548	0.820211	0.875	0.866636
R0156	0.833333	0.825797	0.80087	0.803738	0.766417	0.833333	0.829415	0.811583	0.81114	0.766378	0.84375	0.836316	0.824078	0.827227	0.779245		R0156	0.84375	0.839573	0.826869	0.823402	0.782118	0.84375	0.836316	0.824078	0.827227	0.779245	0.842262	0.83833	0.823962	0.821638	0.779602	0.837798	0.832124	0.816819	0.815715	0.773032	0.855655	0.852514	0.841394	0.838105	0.798903	0.864583	0.869603	0.84273	0.850189	0.809873	0.854167	0.850047
R0157	0.833333	0.819938	0.793863	0.799154	0.759198	0.839286	0.834892	0.807986	0.811131	0.768407	0.84375	0.835285	0.818208	0.82332	0.773459		R0157	0.852679	0.85104	0.8219	0.825071	0.788838	0.84375	0.835285	0.818208	0.82332	0.773459	0.855655	0.852523	0.828395	0.829942	0.793062	0.85119	0.845762	0.820645	0.823595	0.786346	0.873512	0.871807	0.846173	0.849444	0.818561	0.86756	0.879745	0.842149	0.854769	0.808412	0.864583	0.860538
R0158	0.813988	0.813085	0.785058	0.791048	0.738585	0.821429	0.828945	0.79471	0.803178	0.748394	0.858631	0.855407	0.84463	0.847247	0.799895		R0158	0.842262	0.85564	0.827351	0.831683	0.778962	0.858631	0.855407	0.84463	0.847247	0.799895	0.833333	0.843311	0.809219	0.818508	0.764933	0.828869	0.837798	0.802271	0.812431	0.758444	0.858631	0.868871	0.843775	0.849197	0.802173	0.869048	0.876633	0.850075	0.858197	0.81552	0.858631	0.866402
R0159	0.809524	0.791627	0.772052	0.772696	0.729441	0.81994	0.811784	0.787289	0.791184	0.742962	0.849702	0.84093	0.826734	0.828983	0.784982		R0159	0.831845	0.826888	0.801849	0.804964	0.76098	0.849702	0.84093	0.826734	0.828983	0.784982	0.828869	0.819671	0.797408	0.800296	0.756278	0.824405	0.815846	0.792654	0.795902	0.750057	0.855655	0.847022	0.834227	0.833419	0.795253	0.86756	0.867441	0.839631	0.847488	0.810959	0.848214	0.838205
R0160	0.785714	0.76831	0.730068	0.738037	0.696367	0.799107	0.786958	0.756796	0.761862	0.715378	0.846726	0.846015	0.82052	0.824201	0.783406		R0160	0.808036	0.801517	0.76868	0.774087	0.729326	0.846726	0.846015	0.82052	0.824201	0.783406	0.802083	0.792612	0.759725	0.765282	0.720048	0.800595	0.791626	0.758812	0.764272	0.71803	0.839286	0.835457	0.81347	0.816781	0.77415	0.855655	0.848173	0.818414	0.826157	0.795756	0.834821	0.82707
R0161	0.80506	0.771652	0.759049	0.761836	0.719015	0.816964	0.796089	0.778915	0.781057	0.736513	0.816964	0.799377	0.779697	0.787401	0.734687		R0161	0.827381	0.808581	0.791819	0.793844	0.751975	0.816964	0.799377	0.779697	0.787401	0.734687	0.825893	0.807231	0.790537	0.792514	0.749617	0.821429	0.803216	0.785733	0.78817	0.743241	0.846726	0.837289	0.820687	0.822294	0.780567	0.848214	0.843531	0.806915	0.819804	0.780248	0.846726	0.82609
R0162	0.828869	0.810282	0.792185	0.792111	0.758113	0.833333	0.822106	0.797532	0.799753	0.763997	0.854167	0.838021	0.827074	0.829139	0.791966		R0162	0.848214	0.844094	0.817349	0.819311	0.786384	0.854167	0.838021	0.827074	0.829139	0.791966	0.840774	0.829642	0.806466	0.808626	0.774917	0.839286	0.826533	0.80515	0.806988	0.772649	0.861607	0.860118	0.833966	0.836208	0.80555	0.86756	0.856787	0.833767	0.84042	0.812138	0.854167	0.846404
R0163	0.808036	0.790326	0.775656	0.7745	0.726943	0.818452	0.807896	0.789604	0.787335	0.742376	0.837798	0.818505	0.804981	0.809117	0.765822		R0163	0.831845	0.828646	0.804472	0.803867	0.762384	0.837798	0.818505	0.804981	0.809117	0.765822	0.827381	0.819611	0.799233	0.798253	0.755203	0.824405	0.81543	0.796843	0.795497	0.75096	0.854167	0.851896	0.825132	0.830495	0.792126	0.86756	0.867541	0.831663	0.840751	0.811626	0.846726	0.841587
R0164	0.776786	0.77737	0.737904	0.744667	0.692968	0.794643	0.794214	0.764817	0.765915	0.718739	0.813988	0.815719	0.790982	0.795545	0.74483		R0164	0.806548	0.813923	0.774524	0.778431	0.736087	0.813988	0.815719	0.790982	0.795545	0.74483	0.80506	0.811155	0.773637	0.77639	0.733929	0.800595	0.802128	0.769961	0.772218	0.72713	0.828869	0.844177	0.805891	0.810645	0.767154	0.840774	0.847255	0.810132	0.818689	0.781977	0.828869	0.833928
R0165	0.813988	0.811455	0.79079	0.78717	0.742498	0.818452	0.822983	0.799762	0.797098	0.748393	0.809524	0.807025	0.77498	0.782857	0.732703		R0165	0.830357	0.834679	0.815468	0.811851	0.765351	0.809524	0.807025	0.77498	0.782857	0.732703	0.824405	0.826921	0.806585	0.803902	0.756662	0.824405	0.826921	0.806585	0.803902	0.756662	0.849702	0.847674	0.835689	0.831417	0.792139	0.837798	0.841246	0.808868	0.81494	0.773936	0.842262	0.84162
R0166	0.78869	0.78123	0.738993	0.747038	0.700477	0.802083	0.807115	0.754402	0.763694	0.720037	0.839286	0.839031	0.800868	0.8131	0.770655		R0166	0.813988	0.82466	0.767938	0.778256	0.738129	0.839286	0.839031	0.800868	0.8131	0.770655	0.813988	0.817884	0.767742	0.777823	0.737305	0.811012	0.815447	0.76415	0.774544	0.733211	0.831845	0.840818	0.795525	0.804175	0.763393	0.84375	0.841859	0.800578	0.812097	0.778555	0.825893	0.82809
R0167	0.825893	0.819913	0.777101	0.788941	0.752845	0.822917	0.816556	0.775141	0.785077	0.749158	0.845238	0.836032	0.810665	0.820023	0.779621		R0167	0.833333	0.834184	0.790182	0.799881	0.765176	0.845238	0.836032	0.810665	0.820023	0.779621	0.831845	0.829071	0.788579	0.797966	0.762685	0.828869	0.825978	0.78326	0.793751	0.758378	0.848214	0.856411	0.811414	0.822486	0.78659	0.858631	0.871795	0.81379	0.831789	0.800234	0.845238	0.842885
R0168	0.797619	0.77942	0.756384	0.754817	0.713012	0.809524	0.800379	0.770306	0.773085	0.7289	0.845238	0.842675	0.805918	0.817624	0.778343		R0168	0.825893	0.826107	0.787116	0.79216	0.753054	0.845238	0.842675	0.805918	0.817624	0.778343	0.821429	0.81536	0.781506	0.785579	0.7463	0.815476	0.811408	0.77796	0.781596	0.738185	0.84375	0.843761	0.809081	0.812803	0.779316	0.854167	0.856502	0.812812	0.825026	0.79241	0.842262	0.839378
R0169	0.839286	0.828054	0.804943	0.813383	0.771199	0.846726	0.848254	0.816134	0.825963	0.78219	0.857143	0.848866	0.836087	0.841949	0.796389		R0169	0.857143	0.861921	0.82856	0.838235	0.79764	0.857143	0.848866	0.836087	0.841949	0.796389	0.858631	0.862807	0.832621	0.840758	0.799744	0.849702	0.850568	0.819237	0.828929	0.786668	0.88244	0.885499	0.857844	0.867052	0.833237	0.877976	0.882774	0.852906	0.864495	0.82668	0.876488	0.877965
R0170	0.825893	0.813102	0.796306	0.797753	0.754295	0.842262	0.831637	0.815124	0.817043	0.777352	0.861607	0.846019	0.836083	0.838497	0.803574		R0170	0.861607	0.853409	0.839184	0.840325	0.805175	0.861607	0.846019	0.836083	0.838497	0.803574	0.849702	0.840292	0.82276	0.824793	0.788023	0.845238	0.834815	0.817399	0.819817	0.781573	0.877976	0.873211	0.860513	0.861437	0.828322	0.88244	0.875978	0.855558	0.861858	0.833583	0.873512	0.863943
R0171	0.815476	0.7914	0.767342	0.77473	0.736514	0.816964	0.798573	0.775382	0.782009	0.738752	0.852679	0.837571	0.818048	0.826093	0.788553		R0171	0.833333	0.825864	0.792135	0.801302	0.762687	0.852679	0.837571	0.818048	0.826093	0.788553	0.824405	0.811348	0.780755	0.789709	0.749225	0.821429	0.807093	0.778508	0.786924	0.744999	0.849702	0.850124	0.812166	0.823272	0.786578	0.857143	0.849853	0.811139	0.825743	0.795202	0.840774	0.830953
R0172	0.811012	0.799903	0.779703	0.777511	0.734961	0.825893	0.822438	0.799058	0.796144	0.755901	0.857143	0.842696	0.840265	0.836983	0.798383		R0172	0.837798	0.833977	0.813598	0.810389	0.773399	0.857143	0.842696	0.840265	0.836983	0.798383	0.837798	0.833334	0.814248	0.810867	0.773209	0.83631	0.83167	0.811408	0.808776	0.771017	0.849702	0.845779	0.827314	0.825288	0.789891	0.873512	0.863304	0.851602	0.852016	0.82193	0.848214	0.843397
R0173	0.793155	0.787789	0.765268	0.76313	0.713568	0.809524	0.813007	0.790278	0.78895	0.735506	0.840774	0.838987	0.824601	0.824105	0.778154		R0173	0.81994	0.828151	0.802923	0.800086	0.751899	0.840774	0.838987	0.824601	0.824105	0.778154	0.81994	0.827046	0.803953	0.800433	0.751505	0.8125	0.816802	0.792678	0.791071	0.7405	0.845238	0.853245	0.833539	0.830749	0.787178	0.857143	0.859348	0.834427	0.836873	0.802193	0.840774	0.845761
R0174	0.78125	0.751692	0.736343	0.733928	0.68791	0.802083	0.783834	0.757008	0.756872	0.718579	0.821429	0.801431	0.781974	0.785014	0.743648		R0174	0.815476	0.805851	0.776108	0.775299	0.739244	0.821429	0.801431	0.781974	0.785014	0.743648	0.815476	0.797802	0.773249	0.773601	0.737855	0.8125	0.793009	0.768379	0.769353	0.733328	0.831845	0.824886	0.802214	0.797168	0.764091	0.85119	0.844817	0.80997	0.813768	0.789567	0.834821	0.819446
R0175	0.803571	0.79581	0.775507	0.772239	0.727139	0.799107	0.797083	0.77373	0.772854	0.719623	0.860119	0.853979	0.851249	0.846646	0.804009		R0175	0.8125	0.813653	0.789258	0.788338	0.739091	0.860119	0.853979	0.851249	0.846646	0.804009	0.809524	0.807158	0.783161	0.783435	0.734161	0.806548	0.805119	0.781323	0.781347	0.730187	0.828869	0.833621	0.808321	0.809726	0.762142	0.864583	0.860562	0.841554	0.842654	0.811581	0.827381	0.822546
R0176	0.791667	0.778355	0.741158	0.743439	0.705582	0.799107	0.791025	0.751236	0.752226	0.716588	0.821429	0.801539	0.784336	0.788358	0.745314		R0176	0.806548	0.802832	0.761247	0.761319	0.728359	0.821429	0.801539	0.784336	0.788358	0.745314	0.80506	0.798426	0.758406	0.758954	0.725688	0.802083	0.795817	0.754676	0.755773	0.721511	0.831845	0.826529	0.792924	0.796435	0.76303	0.830357	0.820377	0.784773	0.794462	0.758672	0.828869	0.822124
R0177	0.808036	0.776052	0.771755	0.769299	0.725115	0.81994	0.800869	0.785511	0.78692	0.741596	0.846726	0.824447	0.813101	0.815395	0.779307		R0177	0.833333	0.822644	0.803686	0.804603	0.762023	0.846726	0.824447	0.813101	0.815395	0.779307	0.827381	0.813057	0.794389	0.795825	0.752996	0.821429	0.804558	0.787511	0.789103	0.744228	0.849702	0.840545	0.824236	0.825182	0.785805	0.872024	0.858064	0.84117	0.844155	0.817038	0.84375	0.828791
R0178	0.822917	0.821737	0.798361	0.804052	0.755517	0.848214	0.850818	0.823896	0.830946	0.790187	0.872024	0.872268	0.857299	0.86365	0.821817		R0178	0.864583	0.872105	0.844192	0.85015	0.813949	0.872024	0.872268	0.857299	0.86365	0.821817	0.855655	0.858131	0.832013	0.83854	0.800791	0.852679	0.855582	0.829037	0.835593	0.796792	0.88244	0.887722	0.864293	0.869584	0.838547	0.877976	0.883577	0.856726	0.865541	0.831503	0.872024	0.870322
R0179	0.806548	0.803691	0.754949	0.76323	0.726816	0.821429	0.829624	0.773256	0.782461	0.747856	0.83631	0.836409	0.793675	0.807777	0.766222		R0179	0.822917	0.834844	0.773127	0.784048	0.750648	0.83631	0.836409	0.793675	0.807777	0.766222	0.822917	0.833303	0.775375	0.784937	0.750301	0.822917	0.833303	0.775375	0.784937	0.750301	0.842262	0.848002	0.800022	0.8096	0.777486	0.848214	0.850125	0.80239	0.815559	0.785463	0.84375	0.849784
R0180	0.815476	0.812614	0.769431	0.781201	0.741258	0.81994	0.820634	0.77905	0.789605	0.748028	0.839286	0.835069	0.810109	0.818027	0.774055		R0180	0.834821	0.836613	0.800962	0.80903	0.769666	0.839286	0.835069	0.810109	0.818027	0.774055	0.825893	0.827934	0.787201	0.797472	0.7564	0.821429	0.823721	0.78105	0.792032	0.750154	0.854167	0.859357	0.827417	0.834413	0.797069	0.854167	0.847363	0.817104	0.826792	0.795556	0.840774	0.84815
R0181	0.822917	0.806627	0.778784	0.785723	0.748209	0.83631	0.827039	0.792952	0.801916	0.766762	0.848214	0.845725	0.802469	0.817981	0.781835		R0181	0.845238	0.841712	0.799044	0.810855	0.780206	0.848214	0.845725	0.802469	0.817981	0.781835	0.849702	0.84487	0.807597	0.817836	0.786182	0.84375	0.837774	0.800291	0.810939	0.777678	0.866071	0.859748	0.828444	0.837721	0.809843	0.864583	0.866772	0.814868	0.831791	0.8072	0.866071	0.862784
R0182	0.809524	0.795568	0.760855	0.762947	0.72968	0.825893	0.819731	0.785363	0.786846	0.753132	0.834821	0.812968	0.807297	0.804156	0.76484		R0182	0.839286	0.834811	0.806282	0.805526	0.773191	0.834821	0.812968	0.807297	0.804156	0.76484	0.834821	0.829436	0.800282	0.79899	0.766653	0.828869	0.823471	0.789363	0.790835	0.757952	0.861607	0.86014	0.837623	0.835071	0.805325	0.860119	0.85448	0.826804	0.828089	0.802232	0.860119	0.853185
R0183	0.824405	0.822923	0.788392	0.797257	0.751333	0.840774	0.83968	0.805982	0.814444	0.7746	0.869048	0.864026	0.836913	0.84753	0.814048		R0183	0.861607	0.870596	0.831039	0.840287	0.805148	0.869048	0.864026	0.836913	0.84753	0.814048	0.854167	0.861847	0.820253	0.829564	0.79446	0.848214	0.854095	0.813246	0.822977	0.785855	0.876488	0.887869	0.850363	0.860265	0.825988	0.885417	0.889452	0.851742	0.865012	0.838168	0.873512	0.879507
R0184	0.796131	0.807981	0.756053	0.764554	0.719499	0.799107	0.806977	0.761455	0.768124	0.723384	0.845238	0.848167	0.814133	0.823498	0.784692		R0184	0.813988	0.826086	0.779679	0.785874	0.74543	0.845238	0.848167	0.814133	0.823498	0.784692	0.808036	0.818354	0.770864	0.777427	0.736398	0.802083	0.809491	0.764848	0.771471	0.727778	0.83631	0.851074	0.81064	0.818118	0.775853	0.857143	0.8705	0.821843	0.834587	0.802927	0.842262	0.852786
R0185	0.818452	0.806691	0.775807	0.77848	0.74644	0.824405	0.814837	0.786652	0.78824	0.754636	0.842262	0.839554	0.815031	0.820824	0.77782		R0185	0.833333	0.827451	0.798394	0.79973	0.767926	0.842262	0.839554	0.815031	0.820824	0.77782	0.827381	0.816966	0.789703	0.791319	0.758878	0.825893	0.81596	0.788771	0.790281	0.756886	0.85119	0.849703	0.822688	0.823149	0.793699	0.855655	0.861123	0.823413	0.834252	0.797211	0.846726	0.837586
R0186	0.816964	0.78666	0.775117	0.767444	0.737343	0.818452	0.802778	0.783828	0.77617	0.739638	0.821429	0.80305	0.78541	0.785783	0.741367		R0186	0.834821	0.82526	0.802601	0.796023	0.763955	0.821429	0.80305	0.78541	0.785783	0.741367	0.831845	0.823762	0.798435	0.791949	0.759582	0.825893	0.810928	0.791042	0.784636	0.750411	0.846726	0.83907	0.817166	0.814114	0.781272	0.842262	0.838034	0.798523	0.805545	0.772722	0.85119	0.837816
R0187	0.809524	0.802933	0.763413	0.768011	0.732038	0.822917	0.824824	0.78246	0.788336	0.750299	0.845238	0.833544	0.816109	0.820126	0.779689		R0187	0.831845	0.835738	0.79298	0.797706	0.764139	0.845238	0.833544	0.816109	0.820126	0.779689	0.831845	0.833654	0.79298	0.797709	0.763619	0.825893	0.828729	0.785975	0.791408	0.755403	0.857143	0.859344	0.823874	0.82998	0.798877	0.861607	0.857243	0.825722	0.832544	0.805088	0.842262	0.841789
R0188	0.799107	0.791933	0.761436	0.764292	0.715772	0.803571	0.80137	0.76819	0.77238	0.721169	0.828869	0.819035	0.791846	0.801026	0.754486		R0188	0.815476	0.817479	0.784434	0.787068	0.739755	0.828869	0.819035	0.791846	0.801026	0.754486	0.816964	0.819044	0.787066	0.789303	0.741696	0.808036	0.810921	0.773049	0.777805	0.729139	0.828869	0.830273	0.801293	0.804856	0.758376	0.858631	0.856321	0.827172	0.835985	0.798339	0.83631	0.836604
R0189	0.822917	0.811698	0.786153	0.783097	0.748847	0.839286	0.832073	0.800254	0.802529	0.770583	0.840774	0.822655	0.807657	0.811318	0.771075		R0189	0.857143	0.853436	0.819234	0.822369	0.796577	0.840774	0.822655	0.807657	0.811318	0.771075	0.857143	0.853575	0.819234	0.822468	0.796509	0.848214	0.840958	0.80866	0.812648	0.783319	0.872024	0.86783	0.837586	0.841286	0.818025	0.86756	0.866298	0.825724	0.838538	0.809759	0.875	0.868341
R0190	0.8125	0.789785	0.771001	0.775199	0.732307	0.827381	0.814837	0.794565	0.798314	0.753362	0.863095	0.853375	0.839323	0.844407	0.802811		R0190	0.834821	0.825758	0.799051	0.804185	0.765043	0.863095	0.853375	0.839323	0.844407	0.802811	0.839286	0.827275	0.807671	0.810693	0.771099	0.833333	0.820631	0.801589	0.804622	0.762734	0.855655	0.855387	0.830255	0.83396	0.7957	0.877976	0.874161	0.848745	0.858042	0.824959	0.85119	0.84205
R0191	0.787202	0.775501	0.763242	0.762473	0.704205	0.791667	0.783966	0.766037	0.766691	0.709843	0.84375	0.839599	0.825933	0.829599	0.780529		R0191	0.809524	0.807727	0.786072	0.787194	0.735755	0.84375	0.839599	0.825933	0.829599	0.780529	0.809524	0.802547	0.786054	0.787278	0.73492	0.80506	0.798713	0.780078	0.782232	0.728789	0.824405	0.824729	0.802558	0.806467	0.756021	0.855655	0.85733	0.828681	0.838554	0.797397	0.828869	0.825368
R0192	0.833333	0.842032	0.787357	0.802788	0.765084	0.840774	0.849552	0.800201	0.813122	0.775785	0.840774	0.837649	0.797028	0.812646	0.773861		R0192	0.854167	0.868269	0.815588	0.829707	0.795203	0.840774	0.837649	0.797028	0.812646	0.773861	0.849702	0.855984	0.810968	0.823387	0.788307	0.845238	0.852424	0.806399	0.819166	0.782018	0.869048	0.884057	0.835271	0.849367	0.816295	0.86756	0.862115	0.828107	0.840031	0.812814	0.861607	0.871561
R0193	0.821429	0.813703	0.778025	0.788557	0.744476	0.828869	0.823735	0.788448	0.798018	0.755161	0.863095	0.855002	0.841016	0.846469	0.803964		R0193	0.840774	0.836117	0.804237	0.812275	0.772811	0.863095	0.855002	0.841016	0.846469	0.803964	0.842262	0.835714	0.806551	0.814312	0.774646	0.83631	0.829933	0.797594	0.806954	0.766016	0.863095	0.857362	0.836272	0.841772	0.805217	0.879464	0.881918	0.852328	0.86389	0.827289	0.864583	0.859734
R0194	0.824405	0.811038	0.798479	0.797311	0.754173	0.839286	0.836338	0.81652	0.817311	0.774214	0.858631	0.852008	0.826558	0.834829	0.799136		R0194	0.852679	0.857837	0.830893	0.833355	0.794745	0.858631	0.852008	0.826558	0.834829	0.799136	0.849702	0.848372	0.828929	0.82934	0.7898	0.846726	0.843928	0.824577	0.825482	0.785388	0.870536	0.876222	0.851822	0.854613	0.820397	0.872024	0.874494	0.833966	0.845186	0.820461	0.864583	0.865576
R0195	0.796131	0.771951	0.754693	0.751345	0.707786	0.803571	0.784599	0.771395	0.767951	0.717063	0.840774	0.815064	0.811905	0.807537	0.769785		R0195	0.818452	0.804202	0.788781	0.785369	0.739396	0.840774	0.815064	0.811905	0.807537	0.769785	0.816964	0.799732	0.786163	0.782934	0.736926	0.811012	0.793115	0.779835	0.776921	0.728452	0.822917	0.817648	0.790811	0.79116	0.746885	0.857143	0.84685	0.819075	0.824149	0.794648	0.833333	0.822051
R0196	0.831845	0.820859	0.800303	0.800401	0.760434	0.837798	0.829381	0.811101	0.809351	0.769348	0.863095	0.850438	0.832125	0.835304	0.804383		R0196	0.84375	0.838291	0.818959	0.81755	0.778187	0.863095	0.850438	0.832125	0.835304	0.804383	0.840774	0.832122	0.816271	0.81362	0.773709	0.839286	0.830477	0.813184	0.811378	0.771506	0.848214	0.845288	0.819787	0.82261	0.78415	0.877976	0.874316	0.84839	0.854452	0.826333	0.857143	0.850325
R0197	0.825893	0.78597	0.772561	0.777189	0.741859	0.834821	0.800732	0.789007	0.791132	0.755876	0.858631	0.834231	0.821208	0.825176	0.790205		R0197	0.846726	0.816425	0.805379	0.807152	0.774146	0.858631	0.834231	0.821208	0.825176	0.790205	0.84375	0.814316	0.800329	0.803046	0.769393	0.840774	0.811304	0.796181	0.799522	0.76503	0.861607	0.847278	0.819958	0.828147	0.795405	0.86756	0.852674	0.818082	0.830479	0.803274	0.852679	0.828063
R0198	0.834821	0.815834	0.797525	0.800886	0.762712	0.846726	0.832262	0.806452	0.811933	0.780401	0.869048	0.851902	0.842289	0.844447	0.811332		R0198	0.858631	0.849488	0.822751	0.826725	0.798689	0.869048	0.851902	0.842289	0.844447	0.811332	0.860119	0.846933	0.824459	0.828245	0.800301	0.854167	0.837764	0.815375	0.820112	0.791392	0.86756	0.860572	0.832827	0.838704	0.81112	0.892857	0.882989	0.862372	0.868621	0.846456	0.869048	0.858497
R0199	0.791667	0.775683	0.73913	0.746643	0.702772	0.809524	0.798299	0.76266	0.770384	0.72733	0.81994	0.803502	0.773128	0.784714	0.739183		R0199	0.81994	0.812845	0.773982	0.782349	0.742792	0.81994	0.803502	0.773128	0.784714	0.739183	0.816964	0.807104	0.770045	0.778417	0.737976	0.8125	0.803604	0.765869	0.774328	0.731871	0.83631	0.84166	0.789695	0.802317	0.766567	0.842262	0.833696	0.792261	0.806684	0.772957	0.831845	0.826298
R0200	0.824405	0.806111	0.786256	0.785988	0.749622	0.834821	0.822991	0.801579	0.800285	0.764785	0.848214	0.827489	0.812108	0.814925	0.782395		R0200	0.845238	0.836882	0.814217	0.813187	0.780225	0.848214	0.827489	0.812108	0.814925	0.782395	0.840774	0.832122	0.809501	0.807819	0.773714	0.837798	0.82714	0.80493	0.803857	0.769194	0.861607	0.85924	0.83505	0.836218	0.803969	0.875	0.864624	0.841495	0.845261	0.822559	0.864583	0.855039
R0201	0.802083	0.781499	0.746636	0.74999	0.714383	0.813988	0.804784	0.763803	0.767541	0.730378	0.840774	0.823627	0.80519	0.809471	0.766633		R0201	0.833333	0.827187	0.787238	0.791376	0.759325	0.840774	0.823627	0.80519	0.809471	0.766633	0.824405	0.816709	0.774807	0.779634	0.745308	0.818452	0.812214	0.769433	0.774468	0.737041	0.855655	0.849419	0.822649	0.824075	0.79238	0.869048	0.874744	0.833465	0.843858	0.809194	0.852679	0.843907
R0202	0.796131	0.77995	0.771848	0.768077	0.713944	0.809524	0.802756	0.789364	0.787999	0.731934	0.83631	0.826675	0.823632	0.819731	0.769229		R0202	0.827381	0.826746	0.810171	0.808933	0.758756	0.83631	0.826675	0.823632	0.819731	0.769229	0.81994	0.814677	0.799276	0.798432	0.747488	0.81994	0.814677	0.799276	0.798432	0.747488	0.852679	0.851557	0.83772	0.837472	0.793906	0.848214	0.852801	0.824552	0.82821	0.787112	0.839286	0.833508
R0203	0.816964	0.812026	0.782769	0.789378	0.745638	0.828869	0.831263	0.795631	0.803555	0.762477	0.833333	0.832487	0.808175	0.814847	0.767113		R0203	0.83631	0.840993	0.804964	0.812445	0.773252	0.833333	0.832487	0.808175	0.814847	0.767113	0.833333	0.836454	0.799914	0.808293	0.76859	0.831845	0.835475	0.798952	0.807263	0.766587	0.85119	0.858109	0.822654	0.832236	0.793677	0.857143	0.865044	0.829359	0.838709	0.802038	0.845238	0.847707
R0204	0.80506	0.795531	0.780851	0.782423	0.727559	0.808036	0.797812	0.784837	0.784108	0.732601	0.821429	0.816833	0.801811	0.806742	0.748938		R0204	0.81994	0.813143	0.799916	0.79806	0.750003	0.821429	0.816833	0.801811	0.806742	0.748938	0.816964	0.807579	0.795702	0.795008	0.74513	0.813988	0.803295	0.791821	0.791412	0.740803	0.839286	0.834927	0.816036	0.819575	0.775542	0.842262	0.84572	0.816353	0.82602	0.779037	0.837798	0.831891
R0205	0.80506	0.793372	0.76151	0.762213	0.726489	0.806548	0.795087	0.770833	0.77024	0.72756	0.83631	0.830605	0.804686	0.812834	0.767359		R0205	0.816964	0.811448	0.785186	0.783496	0.743274	0.83631	0.830605	0.804686	0.812834	0.767359	0.8125	0.801885	0.778028	0.77682	0.736463	0.808036	0.795939	0.772882	0.772045	0.729987	0.837798	0.83376	0.813537	0.810199	0.773538	0.858631	0.864564	0.820223	0.833985	0.800151	0.830357	0.822108
R0206	0.821429	0.799671	0.791168	0.788177	0.744115	0.834821	0.816659	0.801691	0.800914	0.762867	0.86756	0.854367	0.836015	0.842807	0.807288		R0206	0.846726	0.840052	0.817239	0.816597	0.78152	0.86756	0.854367	0.836015	0.842807	0.807288	0.84375	0.831792	0.812812	0.81226	0.776755	0.837798	0.822619	0.806321	0.805591	0.768044	0.860119	0.857029	0.83488	0.83469	0.800948	0.891369	0.889879	0.859261	0.868284	0.843796	0.857143	0.849243
R0207	0.806548	0.794898	0.759978	0.770008	0.726943	0.828869	0.82207	0.77922	0.791964	0.75805	0.863095	0.856203	0.832215	0.84148	0.805394		R0207	0.854167	0.858312	0.81435	0.825634	0.795522	0.863095	0.856203	0.832215	0.84148	0.805394	0.845238	0.839388	0.79964	0.81132	0.781673	0.834821	0.826799	0.787185	0.799375	0.766846	0.863095	0.866219	0.827348	0.837071	0.808256	0.873512	0.876057	0.838307	0.851575	0.821034	0.854167	0.849187
R0208	0.827381	0.809636	0.787446	0.791074	0.753111	0.839286	0.825523	0.804958	0.808405	0.769889	0.858631	0.849952	0.834495	0.837381	0.797123		R0208	0.849702	0.835323	0.819522	0.820896	0.785532	0.858631	0.849952	0.834495	0.837381	0.797123	0.846726	0.830917	0.814409	0.816312	0.781074	0.84375	0.828191	0.810526	0.812985	0.776866	0.857143	0.848517	0.820551	0.828653	0.795735	0.863095	0.857479	0.822295	0.833528	0.803522	0.863095	0.850036
R0209	0.787202	0.775523	0.75202	0.750072	0.702905	0.803571	0.799081	0.771644	0.771254	0.725285	0.818452	0.810502	0.792919	0.798078	0.742825		R0209	0.808036	0.806997	0.772363	0.773771	0.732472	0.818452	0.810502	0.792919	0.798078	0.742825	0.811012	0.808205	0.779072	0.77897	0.736352	0.806548	0.800996	0.775347	0.774878	0.729729	0.827381	0.825454	0.797164	0.798343	0.760216	0.845238	0.847032	0.812591	0.822583	0.782129	0.840774	0.838643
R0210	0.839286	0.822657	0.7918	0.802624	0.767266	0.840774	0.82591	0.790992	0.801101	0.770182	0.864583	0.849714	0.839897	0.844031	0.803957		R0210	0.854167	0.845686	0.809754	0.818091	0.790857	0.864583	0.849714	0.839897	0.844031	0.803957	0.857143	0.842132	0.81523	0.822843	0.794404	0.85119	0.836289	0.805932	0.815154	0.785836	0.870536	0.865587	0.834518	0.843752	0.814278	0.88244	0.886531	0.842538	0.859914	0.830038	0.872024	0.859421
R0211	0.811012	0.794614	0.782524	0.784328	0.730823	0.824405	0.807507	0.803925	0.801215	0.750844	0.83631	0.825829	0.812997	0.817351	0.765197		R0211	0.83631	0.827649	0.817203	0.815973	0.768983	0.83631	0.825829	0.812997	0.817351	0.765197	0.830357	0.818414	0.810409	0.808325	0.760424	0.827381	0.812659	0.807615	0.804848	0.756021	0.857143	0.849585	0.839024	0.839786	0.797969	0.857143	0.860983	0.829757	0.839051	0.796955	0.852679	0.844964
R0212	0.80506	0.802056	0.759505	0.766926	0.727722	0.815476	0.815757	0.774718	0.780196	0.741858	0.839286	0.843022	0.807229	0.818796	0.77276		R0212	0.830357	0.83661	0.79585	0.799756	0.764443	0.839286	0.843022	0.807229	0.818796	0.77276	0.827381	0.828819	0.791237	0.795893	0.759019	0.821429	0.820935	0.78139	0.787545	0.750367	0.846726	0.854281	0.81446	0.821093	0.7868	0.852679	0.866507	0.815164	0.829567	0.794743	0.849702	0.850876
R0213	0.8125	0.805095	0.769068	0.774479	0.734317	0.81994	0.814091	0.784693	0.786579	0.744933	0.848214	0.845154	0.827372	0.826112	0.78542		R0213	0.830357	0.83419	0.79923	0.801079	0.760728	0.848214	0.845154	0.827372	0.826112	0.78542	0.830357	0.834266	0.79923	0.801157	0.76064	0.824405	0.825822	0.788618	0.792778	0.751737	0.854167	0.860361	0.829647	0.834077	0.794232	0.866071	0.866831	0.837082	0.841165	0.810968	0.842262	0.844479
R0214	0.818452	0.802514	0.777169	0.781723	0.741127	0.821429	0.812063	0.78622	0.791695	0.744833	0.858631	0.861409	0.827184	0.837209	0.797438		R0214	0.830357	0.830286	0.79977	0.805303	0.758901	0.858631	0.861409	0.827184	0.837209	0.797438	0.825893	0.820415	0.792644	0.797777	0.751985	0.822917	0.817333	0.787088	0.793392	0.747678	0.857143	0.859735	0.83253	0.837209	0.797086	0.869048	0.869613	0.837134	0.846601	0.813338	0.84375	0.841764
R0215	0.818452	0.796906	0.769507	0.769709	0.738315	0.822917	0.814745	0.777587	0.781884	0.743459	0.828869	0.808386	0.78206	0.790372	0.74934		R0215	0.830357	0.824987	0.788732	0.792147	0.754846	0.828869	0.808386	0.78206	0.790372	0.74934	0.825893	0.82043	0.782033	0.786009	0.748021	0.822917	0.814745	0.777587	0.781884	0.743459	0.85119	0.842905	0.806531	0.813554	0.785107	0.849702	0.843605	0.799106	0.810574	0.782335	0.837798	0.829201
R0216	0.822917	0.822221	0.797254	0.801999	0.753701	0.837798	0.845982	0.812514	0.819352	0.77453	0.85119	0.858987	0.822498	0.837057	0.790645		R0216	0.846726	0.855772	0.822235	0.828905	0.787318	0.85119	0.858987	0.822498	0.837057	0.790645	0.845238	0.853694	0.820319	0.827544	0.784829	0.842262	0.849536	0.817908	0.824783	0.780562	0.858631	0.867945	0.835043	0.843209	0.804212	0.870536	0.874742	0.843856	0.854967	0.818911	0.863095	0.867906
R0217	0.796131	0.792399	0.751674	0.76476	0.712488	0.803571	0.806017	0.757975	0.772868	0.722605	0.828869	0.840966	0.789881	0.809233	0.757563		R0217	0.818452	0.829711	0.774203	0.790372	0.744631	0.828869	0.840966	0.789881	0.809233	0.757563	0.8125	0.817439	0.767348	0.782995	0.735391	0.808036	0.811881	0.764152	0.779192	0.72913	0.842262	0.860636	0.804853	0.821775	0.778263	0.837798	0.850258	0.794806	0.8146	0.771275	0.830357	0.836303
R0218	0.821429	0.792562	0.775469	0.777839	0.74129	0.831845	0.812543	0.787866	0.792326	0.756103	0.857143	0.841413	0.838655	0.832931	0.794213		R0218	0.845238	0.828147	0.804032	0.807367	0.776207	0.857143	0.841413	0.838655	0.832931	0.794213	0.840774	0.823654	0.794685	0.800279	0.769378	0.837798	0.819496	0.792544	0.797668	0.764985	0.85119	0.834547	0.806638	0.813732	0.784504	0.861607	0.850353	0.824789	0.832571	0.798987	0.852679	0.832239
R0219	0.78869	0.794376	0.766858	0.7668	0.706843	0.796131	0.798989	0.773735	0.775017	0.716608	0.815476	0.822744	0.797634	0.801743	0.743203		R0219	0.8125	0.820435	0.796352	0.795394	0.740461	0.815476	0.822744	0.797634	0.801743	0.743203	0.802083	0.807427	0.779238	0.781229	0.7251	0.797619	0.800306	0.775643	0.777088	0.718616	0.828869	0.83979	0.812332	0.815263	0.76287	0.831845	0.83768	0.80803	0.815407	0.766076	0.825893	0.831567
R0220	0.828869	0.821833	0.794733	0.801998	0.759164	0.84375	0.839502	0.815307	0.820834	0.780431	0.846726	0.840189	0.824743	0.830711	0.783108		R0220	0.852679	0.849008	0.827744	0.832183	0.793551	0.846726	0.840189	0.824743	0.830711	0.783108	0.849702	0.846815	0.823776	0.828459	0.789333	0.846726	0.843873	0.81822	0.824145	0.785096	0.875	0.875021	0.853287	0.860057	0.824525	0.875	0.874875	0.845725	0.856868	0.823669	0.869048	0.865939
R0221	0.811012	0.778706	0.766454	0.769201	0.727607	0.827381	0.806856	0.786553	0.790837	0.751096	0.854167	0.839849	0.823376	0.829086	0.788619		R0221	0.84375	0.834959	0.801539	0.810052	0.775065	0.854167	0.839849	0.823376	0.829086	0.788619	0.842262	0.830345	0.80157	0.808452	0.772703	0.833333	0.816863	0.792971	0.798922	0.759693	0.860119	0.856817	0.82474	0.833106	0.799165	0.866071	0.861793	0.826194	0.838551	0.806373	0.860119	0.848607
R0222	0.811012	0.801165	0.768008	0.772922	0.733522	0.830357	0.82607	0.794615	0.799431	0.759909	0.822917	0.814774	0.795237	0.797353	0.748188		R0222	0.833333	0.833208	0.798585	0.803259	0.764849	0.822917	0.814774	0.795237	0.797353	0.748188	0.834821	0.834453	0.800817	0.805672	0.766731	0.833333	0.832896	0.798213	0.803639	0.764565	0.854167	0.858336	0.825442	0.828445	0.79541	0.857143	0.864192	0.829419	0.834796	0.79782	0.839286	0.840609
R0223	0.806548	0.80209	0.763575	0.77186	0.724073	0.803571	0.803891	0.767199	0.77518	0.719594	0.839286	0.834851	0.823077	0.822557	0.77093		R0223	0.825893	0.835229	0.799302	0.805557	0.752426	0.839286	0.834851	0.823077	0.822557	0.77093	0.8125	0.82029	0.774602	0.785781	0.732158	0.808036	0.813097	0.770913	0.781583	0.725447	0.84375	0.856733	0.817922	0.826226	0.778099	0.852679	0.860099	0.825901	0.835425	0.790293	0.833333	0.843106
R0224	0.833333	0.82805	0.794453	0.804993	0.761376	0.834821	0.830119	0.804403	0.811074	0.764195	0.864583	0.862215	0.830871	0.842933	0.805209		R0224	0.85119	0.851403	0.820645	0.829541	0.788251	0.864583	0.862215	0.830871	0.842933	0.805209	0.846726	0.844969	0.815894	0.823905	0.781579	0.84375	0.843017	0.814133	0.8219	0.777566	0.86756	0.87408	0.841491	0.851182	0.811959	0.875	0.867427	0.837314	0.848448	0.82083	0.864583	0.863258
R0225	0.802083	0.791787	0.768098	0.772205	0.722899	0.816964	0.815752	0.790519	0.79183	0.74459	0.828869	0.824968	0.809595	0.81231	0.759784		R0225	0.830357	0.829862	0.805226	0.806365	0.763975	0.828869	0.824968	0.809595	0.81231	0.759784	0.833333	0.832706	0.809163	0.81084	0.767723	0.828869	0.826696	0.802573	0.805194	0.7612	0.848214	0.850752	0.821811	0.82782	0.788353	0.858631	0.863921	0.837375	0.841756	0.803272	0.85119	0.846387
R0226	0.799107	0.7729	0.748041	0.751145	0.71195	0.797619	0.774726	0.75432	0.755389	0.70949	0.84375	0.824737	0.808019	0.814098	0.773463		R0226	0.816964	0.799994	0.776772	0.777779	0.738089	0.84375	0.824737	0.808019	0.814098	0.773463	0.811012	0.788773	0.765673	0.768629	0.728443	0.808036	0.786797	0.763989	0.766652	0.724458	0.839286	0.828321	0.808169	0.80781	0.770585	0.861607	0.847666	0.825377	0.831512	0.800481	0.825893	0.807564
R0227	0.833333	0.826221	0.792188	0.799165	0.764134	0.834821	0.826892	0.800894	0.805419	0.766124	0.861607	0.865238	0.841982	0.848102	0.803894		R0227	0.848214	0.846493	0.820836	0.823545	0.785842	0.861607	0.865238	0.841982	0.848102	0.803894	0.840774	0.834793	0.808834	0.812667	0.774853	0.83631	0.828264	0.801824	0.806657	0.768211	0.864583	0.864074	0.836917	0.842431	0.808752	0.869048	0.875804	0.837339	0.849668	0.814605	0.861607	0.858619
R0228	0.837798	0.823733	0.793352	0.803347	0.767105	0.846726	0.835038	0.812356	0.819459	0.779478	0.875	0.867785	0.848608	0.856855	0.81927		R0228	0.855655	0.847282	0.823124	0.830305	0.792964	0.875	0.867785	0.848608	0.856855	0.81927	0.854167	0.84154	0.821243	0.827603	0.790527	0.85119	0.838958	0.817708	0.824383	0.786377	0.872024	0.872858	0.844992	0.853776	0.816722	0.889881	0.888953	0.860281	0.871654	0.841188	0.864583	0.852924
R0229	0.830357	0.811962	0.802167	0.795909	0.761858	0.830357	0.817678	0.809643	0.802558	0.761492	0.849702	0.844647	0.827089	0.83006	0.78645		R0229	0.837798	0.830651	0.819387	0.812333	0.772973	0.849702	0.844647	0.827089	0.83006	0.78645	0.833333	0.822787	0.812826	0.805983	0.766084	0.831845	0.820057	0.811355	0.804441	0.763761	0.849702	0.841989	0.828942	0.824656	0.789312	0.870536	0.863273	0.841652	0.844666	0.818644	0.852679	0.838248
R0230	0.8125	0.812147	0.774492	0.781397	0.737897	0.818452	0.819934	0.785569	0.792129	0.745472	0.828869	0.840101	0.791307	0.808587	0.758483		R0230	0.825893	0.832904	0.795269	0.801665	0.756885	0.828869	0.840101	0.791307	0.808587	0.758483	0.821429	0.823816	0.789938	0.796014	0.750002	0.81994	0.822311	0.787602	0.79406	0.747881	0.84375	0.851543	0.820267	0.825884	0.782295	0.84375	0.852866	0.804514	0.81988	0.780459	0.85119	0.852218
R0231	0.78869	0.766312	0.746958	0.748983	0.698724	0.799107	0.784642	0.763437	0.765028	0.713295	0.848214	0.834896	0.819341	0.824411	0.782542		R0231	0.81994	0.814548	0.783451	0.788608	0.744168	0.848214	0.834896	0.819341	0.824411	0.782542	0.813988	0.804619	0.775805	0.779794	0.735263	0.811012	0.798521	0.773116	0.776638	0.730713	0.834821	0.834593	0.802114	0.809023	0.765451	0.858631	0.848416	0.820905	0.830826	0.797601	0.830357	0.822787
R0232	0.791667	0.771172	0.756107	0.750662	0.707406	0.806548	0.803329	0.773655	0.773164	0.726869	0.837798	0.832354	0.804333	0.807174	0.770345		R0232	0.825893	0.828726	0.795121	0.795633	0.755148	0.837798	0.832354	0.804333	0.807174	0.770345	0.824405	0.827597	0.79218	0.793846	0.752577	0.815476	0.813669	0.783168	0.784684	0.739384	0.834821	0.829899	0.806695	0.803686	0.767975	0.849702	0.84545	0.813711	0.818243	0.787905	0.834821	0.837317
R0233	0.81994	0.805154	0.768056	0.780407	0.745152	0.827381	0.82102	0.780174	0.793661	0.755595	0.842262	0.84309	0.805643	0.81944	0.776123		R0233	0.84375	0.848146	0.800961	0.815619	0.779872	0.842262	0.84309	0.805643	0.81944	0.776123	0.839286	0.838452	0.794584	0.808704	0.773157	0.831845	0.824555	0.786931	0.799836	0.76213	0.85119	0.854337	0.808614	0.823217	0.790094	0.852679	0.852981	0.805303	0.822377	0.791451	0.848214	0.848512
R0234	0.846726	0.826805	0.808251	0.812466	0.779931	0.858631	0.849737	0.823847	0.830008	0.796632	0.864583	0.852504	0.842623	0.844426	0.804244		R0234	0.869048	0.860641	0.838518	0.841825	0.812632	0.864583	0.852504	0.842623	0.844426	0.804244	0.866071	0.857649	0.832421	0.837492	0.808	0.863095	0.852777	0.827991	0.833391	0.803538	0.877976	0.872079	0.854186	0.855185	0.826107	0.879464	0.877193	0.852644	0.858838	0.826789	0.872024	0.861618
R0235	0.809524	0.800099	0.776863	0.775135	0.734129	0.828869	0.830515	0.793052	0.796123	0.760632	0.845238	0.837688	0.814506	0.819408	0.782349		R0235	0.840774	0.84522	0.80696	0.809624	0.778165	0.845238	0.837688	0.814506	0.819408	0.782349	0.837798	0.84282	0.802235	0.805513	0.773846	0.834821	0.84039	0.798737	0.802559	0.769645	0.854167	0.85788	0.824406	0.829144	0.796527	0.855655	0.857622	0.816423	0.827424	0.797739	0.854167	0.858276
R0236	0.816964	0.80408	0.779632	0.78202	0.743785	0.825893	0.817822	0.797346	0.797548	0.756338	0.840774	0.830279	0.813088	0.818535	0.775149		R0236	0.840774	0.834167	0.815073	0.815021	0.777791	0.840774	0.830279	0.813088	0.818535	0.775149	0.83631	0.828612	0.808267	0.80874	0.771176	0.831845	0.822825	0.8034	0.804028	0.764786	0.858631	0.857766	0.833031	0.835145	0.802937	0.861607	0.861393	0.826828	0.837105	0.805965	0.849702	0.84431
R0237	0.816964	0.811706	0.798105	0.793647	0.744964	0.822917	0.822276	0.80511	0.803063	0.752597	0.852679	0.856624	0.841324	0.842998	0.793348		R0237	0.831845	0.831879	0.816951	0.813814	0.765628	0.852679	0.856624	0.841324	0.842998	0.793348	0.827381	0.825144	0.809771	0.807572	0.758986	0.825893	0.824091	0.808842	0.806529	0.756975	0.855655	0.855782	0.843536	0.842379	0.7985	0.872024	0.880837	0.861186	0.864123	0.821865	0.852679	0.851318
R0238	0.809524	0.805715	0.772967	0.780155	0.730682	0.828869	0.83132	0.793846	0.802949	0.757999	0.857143	0.85799	0.834898	0.840619	0.797963		R0238	0.842262	0.844573	0.813807	0.81974	0.777638	0.857143	0.85799	0.834898	0.840619	0.797963	0.837798	0.839037	0.806323	0.813483	0.770949	0.831845	0.832961	0.797262	0.805859	0.762399	0.854167	0.85825	0.826097	0.833432	0.79459	0.875	0.872619	0.847016	0.854487	0.823652	0.85119	0.852502
R0239	0.794643	0.780794	0.748832	0.753275	0.71032	0.791667	0.786605	0.754057	0.759184	0.705123	0.83631	0.822431	0.806298	0.812167	0.766357		R0239	0.800595	0.80264	0.76461	0.770383	0.719104	0.83631	0.822431	0.806298	0.812167	0.766357	0.799107	0.799151	0.762005	0.768151	0.71643	0.797619	0.795913	0.760517	0.766496	0.714119	0.827381	0.829255	0.79846	0.803388	0.75812	0.854167	0.845763	0.818912	0.828037	0.792975	0.825893	0.825565
R0240	0.811012	0.802295	0.76733	0.777395	0.735488	0.830357	0.83185	0.788909	0.801972	0.762399	0.86756	0.864329	0.836475	0.847232	0.814125		R0240	0.852679	0.852185	0.815994	0.826539	0.794602	0.86756	0.864329	0.836475	0.847232	0.814125	0.846726	0.845675	0.806973	0.818692	0.785919	0.837798	0.836963	0.797634	0.80971	0.773452	0.86756	0.867521	0.836549	0.845494	0.815855	0.880952	0.883846	0.843793	0.85873	0.833407	0.861607	0.861155
R0241	0.779762	0.761144	0.753354	0.746291	0.686256	0.782738	0.768711	0.759624	0.754789	0.68886	0.816964	0.806512	0.786135	0.792928	0.735053		R0241	0.803571	0.796694	0.78022	0.776101	0.720495	0.816964	0.806512	0.786135	0.792928	0.735053	0.800595	0.791055	0.775658	0.771756	0.715833	0.793155	0.78212	0.770225	0.76554	0.705336	0.827381	0.820169	0.807026	0.804064	0.754165	0.830357	0.826775	0.797879	0.807088	0.755095	0.822917	0.816549
R0242	0.8125	0.804046	0.774943	0.779976	0.737904	0.834821	0.836298	0.803147	0.808601	0.769034	0.845238	0.839868	0.820686	0.827712	0.7821		R0242	0.846726	0.851753	0.813021	0.821035	0.785989	0.845238	0.839868	0.820686	0.827712	0.7821	0.84375	0.848201	0.810961	0.817631	0.781803	0.840774	0.843706	0.808757	0.814975	0.777527	0.854167	0.855091	0.822286	0.829078	0.796615	0.875	0.885471	0.851032	0.863394	0.824351	0.861607	0.862994
R0243	0.799107	0.802428	0.764453	0.772449	0.717875	0.813988	0.822882	0.785789	0.793743	0.738474	0.83631	0.824103	0.818419	0.816387	0.770083		R0243	0.825893	0.837787	0.798402	0.807063	0.755808	0.83631	0.824103	0.818419	0.816387	0.770083	0.824405	0.832827	0.798504	0.805361	0.753499	0.818452	0.827733	0.791144	0.799041	0.745152	0.842262	0.857316	0.819913	0.828203	0.77917	0.861607	0.86611	0.838578	0.845344	0.806161	0.839286	0.849633
R0244	0.809524	0.806461	0.772229	0.778234	0.733904	0.811012	0.818082	0.778019	0.785912	0.73563	0.846726	0.839605	0.830936	0.831523	0.785115		R0244	0.824405	0.83477	0.792181	0.799699	0.755233	0.846726	0.839605	0.830936	0.831523	0.785115	0.821429	0.832044	0.786804	0.795745	0.750599	0.815476	0.825802	0.782672	0.791117	0.742322	0.834821	0.845879	0.802569	0.810996	0.770208	0.85119	0.850244	0.822677	0.830457	0.792104	0.839286	0.851002
R0245	0.830357	0.82078	0.798341	0.804217	0.757607	0.83631	0.831081	0.804454	0.813002	0.765499	0.860119	0.853227	0.829567	0.839637	0.799147		R0245	0.85119	0.848767	0.819473	0.828497	0.787623	0.860119	0.853227	0.829567	0.839637	0.799147	0.848214	0.846898	0.815271	0.824756	0.783325	0.840774	0.837897	0.809965	0.818393	0.772675	0.872024	0.874426	0.849741	0.858032	0.817427	0.876488	0.878433	0.842641	0.856596	0.823141	0.869048	0.865547
R0246	0.81994	0.822136	0.77835	0.789422	0.74648	0.818452	0.817384	0.781095	0.790291	0.744149	0.852679	0.853407	0.822713	0.834435	0.791548		R0246	0.827381	0.826905	0.790828	0.799647	0.757237	0.852679	0.853407	0.822713	0.834435	0.791548	0.825893	0.824592	0.788897	0.798052	0.754879	0.822917	0.820517	0.786572	0.795362	0.750594	0.84375	0.84385	0.811982	0.820242	0.780514	0.86756	0.871519	0.835301	0.848432	0.813218	0.846726	0.850145
R0247	0.821429	0.814971	0.792193	0.793975	0.748896	0.834821	0.832791	0.809037	0.810907	0.767561	0.834821	0.827948	0.805477	0.813021	0.765253		R0247	0.845238	0.846842	0.820311	0.822649	0.783003	0.834821	0.827948	0.805477	0.813021	0.765253	0.840774	0.841482	0.814887	0.817303	0.776509	0.840774	0.841482	0.814887	0.817303	0.776509	0.860119	0.85998	0.836638	0.840433	0.803824	0.860119	0.863987	0.83169	0.840862	0.802803	0.857143	0.855175
R0248	0.793155	0.776282	0.74724	0.748697	0.705355	0.797619	0.789036	0.761346	0.760845	0.711608	0.802083	0.781101	0.773562	0.771177	0.716293		R0248	0.80506	0.802174	0.770174	0.769922	0.723102	0.802083	0.781101	0.773562	0.771177	0.716293	0.806548	0.801337	0.770756	0.771805	0.724593	0.80506	0.798216	0.769328	0.770265	0.722249	0.821429	0.831782	0.790095	0.794026	0.747583	0.831845	0.827141	0.796074	0.800672	0.76066	0.81994	0.812038
R0249	0.794643	0.782956	0.762831	0.763943	0.710989	0.808036	0.810613	0.779258	0.782648	0.730145	0.846726	0.851525	0.83064	0.83268	0.784393		R0249	0.831845	0.841896	0.808217	0.811176	0.765009	0.846726	0.851525	0.83064	0.83268	0.784393	0.822917	0.826922	0.795547	0.799664	0.751327	0.818452	0.823331	0.791144	0.795523	0.745203	0.846726	0.849081	0.819995	0.822614	0.786071	0.846726	0.854406	0.824233	0.82975	0.785203	0.839286	0.843472
R0250	0.818452	0.819667	0.779318	0.786484	0.744841	0.81994	0.821263	0.789883	0.793569	0.746876	0.818452	0.809039	0.785847	0.791156	0.742183		R0250	0.827381	0.831992	0.79899	0.802824	0.758295	0.818452	0.809039	0.785847	0.791156	0.742183	0.824405	0.825523	0.794165	0.798221	0.753325	0.824405	0.825523	0.794165	0.798221	0.753325	0.842262	0.856655	0.82031	0.825965	0.780127	0.846726	0.848618	0.815955	0.821696	0.784467	0.842262	0.843962
R0251	0.822917	0.806131	0.789387	0.790995	0.747674	0.824405	0.813197	0.789652	0.791991	0.749386	0.866071	0.869195	0.839628	0.851393	0.806828		R0251	0.83631	0.834774	0.801318	0.805777	0.767719	0.866071	0.869195	0.839628	0.851393	0.806828	0.837798	0.835544	0.804765	0.808683	0.769358	0.830357	0.820494	0.798165	0.800544	0.758299	0.852679	0.858818	0.825001	0.832255	0.790619	0.88244	0.893655	0.855108	0.868517	0.831826	0.864583	0.8615
R0252	0.821429	0.802191	0.781885	0.788824	0.748845	0.830357	0.821069	0.789555	0.799603	0.761495	0.866071	0.858164	0.847342	0.851793	0.81111		R0252	0.839286	0.839617	0.797668	0.810255	0.774963	0.866071	0.858164	0.847342	0.851793	0.81111	0.846726	0.845198	0.80869	0.820403	0.785049	0.839286	0.832333	0.800925	0.811685	0.77405	0.84375	0.848421	0.800241	0.815047	0.781832	0.870536	0.86234	0.830941	0.843428	0.817556	0.85119	0.851893
R0253	0.811012	0.810303	0.782515	0.789797	0.732203	0.818452	0.818889	0.78871	0.797392	0.742525	0.846726	0.845446	0.818183	0.82803	0.78308		R0253	0.830357	0.834572	0.802306	0.811434	0.759702	0.846726	0.845446	0.818183	0.82803	0.78308	0.825893	0.826169	0.796295	0.805118	0.753174	0.822917	0.822272	0.794162	0.802541	0.748898	0.84375	0.854093	0.820948	0.830537	0.77897	0.860119	0.868362	0.827372	0.842885	0.801539	0.854167	0.855605
R0254	0.84375	0.813323	0.804997	0.799839	0.772117	0.854167	0.832986	0.817479	0.813258	0.78718	0.870536	0.857536	0.836036	0.844015	0.807713		R0254	0.860119	0.845776	0.822037	0.819691	0.796136	0.870536	0.857536	0.836036	0.844015	0.807713	0.860119	0.846098	0.822037	0.819919	0.795979	0.855655	0.837161	0.81827	0.815173	0.789276	0.870536	0.858463	0.831242	0.832452	0.810545	0.897321	0.8941	0.865484	0.874956	0.848514	0.869048	0.85563
R0255	0.809524	0.788362	0.773095	0.77246	0.728396	0.816964	0.800868	0.785568	0.784763	0.738603	0.834821	0.812358	0.800709	0.803216	0.762388		R0255	0.834821	0.824357	0.804735	0.805316	0.764705	0.834821	0.812358	0.800709	0.803216	0.762388	0.830357	0.817219	0.797402	0.798873	0.757821	0.825893	0.81021	0.793904	0.794623	0.751312	0.84375	0.841457	0.816022	0.817503	0.777743	0.861607	0.85933	0.823466	0.83387	0.80165	0.837798	0.827785
R0256	0.813988	0.79263	0.760574	0.760592	0.731908	0.81994	0.798137	0.768949	0.769024	0.739958	0.842262	0.821915	0.799255	0.805435	0.770232		R0256	0.828869	0.811444	0.780368	0.779267	0.753932	0.842262	0.821915	0.799255	0.805435	0.770232	0.827381	0.806447	0.777941	0.777174	0.751349	0.822917	0.799994	0.772472	0.772127	0.744726	0.84375	0.832607	0.799845	0.800919	0.775632	0.857143	0.843789	0.806716	0.816869	0.792573	0.849702	0.83394
R0257	0.81994	0.814571	0.781148	0.788664	0.748992	0.81994	0.819623	0.783265	0.789193	0.749733	0.81994	0.826365	0.787668	0.799554	0.748301		R0257	0.83631	0.841862	0.805378	0.809573	0.773831	0.81994	0.826365	0.787668	0.799554	0.748301	0.830357	0.831778	0.795855	0.801627	0.764733	0.825893	0.823588	0.7908	0.79642	0.758156	0.855655	0.859892	0.82559	0.831845	0.800235	0.84375	0.851232	0.812234	0.823189	0.782412	0.84375	0.842152
R0258	0.821429	0.804414	0.793145	0.787009	0.749163	0.825893	0.815413	0.799981	0.796572	0.754584	0.834821	0.83436	0.812506	0.817375	0.765674		R0258	0.846726	0.840534	0.819346	0.81954	0.783831	0.834821	0.83436	0.812506	0.817375	0.765674	0.837798	0.829999	0.809464	0.808433	0.771325	0.834821	0.825795	0.807325	0.805858	0.767011	0.858631	0.853141	0.830056	0.833183	0.80042	0.854167	0.862312	0.823255	0.834652	0.79326	0.860119	0.856147
R0259	0.818452	0.789436	0.764765	0.770214	0.739242	0.834821	0.813403	0.794377	0.796272	0.762815	0.855655	0.846411	0.818806	0.828585	0.790934		R0259	0.848214	0.834486	0.810993	0.813079	0.782792	0.855655	0.846411	0.818806	0.828585	0.790934	0.84375	0.825021	0.803593	0.806045	0.775854	0.839286	0.821182	0.798802	0.801751	0.769529	0.857143	0.848439	0.823768	0.826175	0.795763	0.866071	0.860951	0.826262	0.83737	0.806639	0.857143	0.840483
R0260	0.776786	0.764533	0.727197	0.733302	0.683175	0.799107	0.803396	0.749574	0.759351	0.714793	0.809524	0.798045	0.76755	0.777012	0.728076		R0260	0.80506	0.809233	0.756624	0.766773	0.723563	0.809524	0.798045	0.76755	0.777012	0.728076	0.809524	0.814626	0.764355	0.774114	0.72971	0.80506	0.810117	0.75777	0.768534	0.723201	0.8125	0.815785	0.766963	0.775294	0.734805	0.828869	0.826763	0.77856	0.793561	0.756286	0.824405	0.827825
R0261	0.797619	0.783721	0.751812	0.758965	0.714049	0.8125	0.804183	0.780532	0.782935	0.735265	0.83631	0.825036	0.809669	0.814396	0.766754		R0261	0.825893	0.812433	0.791613	0.793544	0.754906	0.83631	0.825036	0.809669	0.814396	0.766754	0.830357	0.817128	0.799503	0.800161	0.761221	0.824405	0.812348	0.793839	0.794764	0.753139	0.845238	0.833864	0.813674	0.816829	0.782044	0.845238	0.84371	0.814881	0.824489	0.779906	0.84375	0.826233
R0262	0.824405	0.815823	0.786508	0.791859	0.750818	0.828869	0.82271	0.799575	0.801129	0.757634	0.83631	0.831132	0.817108	0.815562	0.767625		R0262	0.839286	0.835491	0.813011	0.813879	0.773106	0.83631	0.831132	0.817108	0.815562	0.767625	0.837798	0.831893	0.81061	0.812092	0.770351	0.834821	0.828634	0.805116	0.807655	0.766068	0.869048	0.866752	0.845533	0.848976	0.814899	0.852679	0.854026	0.825077	0.830747	0.79104	0.857143	0.851233
R0263	0.806548	0.793671	0.757	0.767877	0.722677	0.822917	0.824905	0.774293	0.789897	0.74512	0.85119	0.856121	0.82055	0.835494	0.784597		R0263	0.83631	0.842347	0.791413	0.805852	0.765678	0.85119	0.856121	0.82055	0.835494	0.784597	0.831845	0.836169	0.783907	0.799062	0.75878	0.825893	0.8314	0.777086	0.792734	0.750514	0.846726	0.850243	0.80738	0.820499	0.780661	0.863095	0.871073	0.825962	0.843383	0.802705	0.85119	0.852434
R0264	0.809524	0.795705	0.774367	0.77303	0.732786	0.813988	0.812668	0.779166	0.780816	0.73878	0.852679	0.855034	0.822309	0.83066	0.791311		R0264	0.830357	0.838604	0.795598	0.798777	0.76297	0.852679	0.855034	0.822309	0.83066	0.791311	0.831845	0.839566	0.79785	0.801257	0.764758	0.822917	0.823906	0.787698	0.791147	0.751625	0.852679	0.857504	0.824564	0.826859	0.794258	0.860119	0.870182	0.825873	0.837477	0.803343	0.846726	0.853434
R0265	0.827381	0.824952	0.793263	0.799289	0.756358	0.822917	0.826014	0.796911	0.801949	0.749708	0.857143	0.861047	0.834245	0.842338	0.797364		R0265	0.834821	0.841353	0.809864	0.815222	0.767725	0.857143	0.861047	0.834245	0.842338	0.797364	0.834821	0.83821	0.811419	0.815755	0.767146	0.830357	0.832458	0.806482	0.810918	0.760741	0.857143	0.860469	0.836748	0.84082	0.799844	0.86756	0.875383	0.84393	0.85283	0.813253	0.854167	0.857057
R0266	0.809524	0.805637	0.777374	0.782327	0.730551	0.818452	0.818596	0.791175	0.795068	0.743082	0.845238	0.841071	0.814234	0.823457	0.778682		R0266	0.828869	0.828189	0.80142	0.80549	0.758127	0.845238	0.841071	0.814234	0.823457	0.778682	0.825893	0.825245	0.79774	0.801663	0.753843	0.822917	0.822763	0.794299	0.798707	0.749681	0.845238	0.84519	0.820581	0.82575	0.781492	0.857143	0.853193	0.825285	0.834467	0.796416	0.842262	0.842559
R0267	0.815476	0.810473	0.781821	0.788027	0.739817	0.827381	0.82458	0.793511	0.800576	0.756488	0.84375	0.84245	0.815998	0.825432	0.777986		R0267	0.84375	0.844947	0.811759	0.819759	0.780259	0.84375	0.84245	0.815998	0.825432	0.777986	0.837798	0.835801	0.803679	0.811548	0.771322	0.833333	0.832127	0.799322	0.807289	0.765214	0.870536	0.868919	0.84635	0.852181	0.818035	0.864583	0.869131	0.837622	0.84865	0.808203	0.860119	0.854494
R0268	0.824405	0.812263	0.778237	0.787506	0.748928	0.824405	0.812428	0.784962	0.791814	0.749097	0.854167	0.840319	0.826923	0.831235	0.791889		R0268	0.846726	0.843472	0.811192	0.81903	0.781675	0.854167	0.840319	0.826923	0.831235	0.791889	0.837798	0.832203	0.799951	0.807335	0.768749	0.830357	0.818966	0.790849	0.798014	0.75773	0.858631	0.86166	0.825269	0.835571	0.798614	0.872024	0.867333	0.83873	0.848617	0.817321	0.860119	0.862142
R0269	0.837798	0.822002	0.785738	0.796968	0.766558	0.840774	0.827209	0.792265	0.800329	0.771825	0.864583	0.853171	0.835449	0.842181	0.804491		R0269	0.852679	0.844178	0.813175	0.818483	0.790185	0.864583	0.853171	0.835449	0.842181	0.804491	0.854167	0.841665	0.815781	0.820769	0.791738	0.848214	0.835144	0.803733	0.811527	0.783046	0.872024	0.870145	0.841645	0.846824	0.818056	0.88244	0.883466	0.844254	0.855526	0.831784	0.875	0.864433
R0270	0.78869	0.773779	0.737671	0.742413	0.704019	0.797619	0.795737	0.748913	0.757465	0.715362	0.834821	0.825099	0.799549	0.807012	0.766084		R0270	0.813988	0.817059	0.769621	0.776392	0.740497	0.834821	0.825099	0.799549	0.807012	0.766084	0.811012	0.811162	0.763007	0.771447	0.735445	0.806548	0.805317	0.757852	0.766514	0.728992	0.833333	0.831721	0.795296	0.801101	0.767201	0.854167	0.853606	0.814969	0.826104	0.794717	0.834821	0.833236
R0271	0.822917	0.80086	0.776119	0.780643	0.744297	0.824405	0.808529	0.782842	0.787248	0.746578	0.848214	0.835903	0.815747	0.822567	0.779436		R0271	0.839286	0.827995	0.803249	0.806726	0.769306	0.848214	0.835903	0.815747	0.822567	0.779436	0.833333	0.820695	0.793181	0.797892	0.760235	0.831845	0.819631	0.792345	0.796867	0.758222	0.849702	0.842391	0.817182	0.820365	0.784835	0.861607	0.855131	0.820194	0.833576	0.798985	0.85119	0.84242
R0272	0.796131	0.78521	0.765247	0.766689	0.711561	0.813988	0.813291	0.782935	0.787187	0.736716	0.830357	0.833154	0.799023	0.808968	0.759113		R0272	0.830357	0.830844	0.800933	0.80489	0.760374	0.830357	0.833154	0.799023	0.808968	0.759113	0.825893	0.823932	0.795665	0.799425	0.753822	0.822917	0.820767	0.790563	0.795462	0.749412	0.849702	0.85439	0.827013	0.82965	0.788579	0.846726	0.854235	0.816545	0.824754	0.78359	0.84375	0.84805
R0273	0.8125	0.79101	0.760006	0.771367	0.73172	0.830357	0.810554	0.783745	0.793096	0.757442	0.870536	0.855211	0.844971	0.848653	0.815797		R0273	0.852679	0.844409	0.810457	0.821187	0.789955	0.870536	0.855211	0.844971	0.848653	0.815797	0.849702	0.835011	0.807267	0.817155	0.785382	0.839286	0.819539	0.798022	0.806198	0.770443	0.858631	0.862675	0.817281	0.831087	0.798642	0.883929	0.878881	0.849869	0.86018	0.834704	0.864583	0.85404
R0274	0.796131	0.766008	0.750052	0.746857	0.712349	0.813988	0.797277	0.776167	0.7755	0.736588	0.846726	0.82579	0.828483	0.825174	0.780548		R0274	0.81994	0.804846	0.782532	0.781752	0.746173	0.846726	0.82579	0.828483	0.825174	0.780548	0.821429	0.805094	0.786155	0.784355	0.747935	0.81994	0.803164	0.782532	0.781593	0.745779	0.840774	0.831831	0.811776	0.810051	0.77654	0.86756	0.853394	0.836448	0.837993	0.812101	0.840774	0.822216
R0275	0.78869	0.763064	0.737998	0.746757	0.698907	0.813988	0.795541	0.775685	0.781388	0.735252	0.833333	0.825555	0.805365	0.811518	0.762309		R0275	0.81994	0.808719	0.781764	0.789236	0.744149	0.833333	0.825555	0.805365	0.811518	0.762309	0.81994	0.807112	0.781764	0.789024	0.743748	0.815476	0.798683	0.777918	0.784098	0.737182	0.842262	0.84169	0.812847	0.819649	0.776959	0.852679	0.855571	0.815788	0.829121	0.790026	0.831845	0.820823
R0276	0.827381	0.809892	0.777289	0.784451	0.750256	0.846726	0.838044	0.798347	0.807204	0.778529	0.86756	0.839372	0.824515	0.828931	0.807469		R0276	0.860119	0.856258	0.80943	0.82002	0.798688	0.86756	0.839372	0.824515	0.828931	0.807469	0.857143	0.852771	0.80592	0.816001	0.794186	0.848214	0.838957	0.799584	0.808156	0.780977	0.883929	0.87708	0.845642	0.853794	0.833108	0.88244	0.864533	0.834695	0.843997	0.829693	0.877976	0.871035
R0277	0.816964	0.811499	0.774219	0.776748	0.741061	0.81994	0.812167	0.780036	0.78216	0.744623	0.846726	0.826782	0.812895	0.817243	0.780952		R0277	0.827381	0.823002	0.787391	0.789955	0.756133	0.846726	0.826782	0.812895	0.817243	0.780952	0.825893	0.818545	0.786082	0.787929	0.753746	0.825893	0.818545	0.786082	0.787929	0.753746	0.845238	0.84955	0.810767	0.816334	0.782111	0.86756	0.862431	0.825203	0.835705	0.811882	0.846726	0.842456
R0278	0.816964	0.820632	0.787339	0.793056	0.743312	0.822917	0.829597	0.794775	0.802187	0.751011	0.837798	0.831112	0.82146	0.824406	0.77057		R0278	0.840774	0.847957	0.816841	0.822668	0.777302	0.837798	0.831112	0.82146	0.824406	0.77057	0.834821	0.84383	0.807961	0.81491	0.768543	0.828869	0.836662	0.800524	0.808168	0.760041	0.854167	0.86406	0.829797	0.838611	0.795646	0.866071	0.87303	0.840294	0.852336	0.810942	0.852679	0.859584
R0279	0.824405	0.807851	0.78538	0.78863	0.747199	0.824405	0.805004	0.789809	0.790959	0.747686	0.85119	0.839944	0.815573	0.822376	0.784478		R0279	0.83631	0.82497	0.800573	0.80408	0.765702	0.85119	0.839944	0.815573	0.822376	0.784478	0.833333	0.821275	0.797065	0.80013	0.761311	0.827381	0.811462	0.792048	0.794271	0.752412	0.848214	0.838034	0.811966	0.818541	0.782301	0.863095	0.860562	0.82059	0.833073	0.802328	0.863095	0.854901
R0280	0.77381	0.782257	0.731542	0.73976	0.6892	0.785714	0.796325	0.748811	0.75529	0.705333	0.828869	0.834087	0.814405	0.820205	0.762246		R0280	0.800595	0.821449	0.76922	0.775572	0.727723	0.828869	0.834087	0.814405	0.820205	0.762246	0.796131	0.807555	0.761072	0.768173	0.720369	0.794643	0.80615	0.758572	0.766066	0.71832	0.821429	0.840604	0.791884	0.80173	0.756021	0.833333	0.844954	0.810364	0.820566	0.769519	0.81994	0.824873
R0281	0.821429	0.81077	0.778367	0.789116	0.743661	0.834821	0.826946	0.798027	0.806819	0.76345	0.85119	0.842987	0.831278	0.833963	0.786449		R0281	0.855655	0.855852	0.827203	0.834086	0.794506	0.85119	0.842987	0.831278	0.833963	0.786449	0.848214	0.84434	0.813861	0.822685	0.782988	0.839286	0.832593	0.801194	0.810991	0.769948	0.869048	0.873554	0.842211	0.851157	0.813429	0.872024	0.862905	0.846169	0.851517	0.816536	0.860119	0.85553
R0282	0.834821	0.827996	0.774745	0.791528	0.760452	0.852679	0.846977	0.800827	0.815253	0.786492	0.870536	0.862702	0.832766	0.845246	0.811965		R0282	0.855655	0.855668	0.801177	0.818091	0.791013	0.870536	0.862702	0.832766	0.845246	0.811965	0.860119	0.858466	0.811086	0.82587	0.797445	0.855655	0.85238	0.806146	0.820989	0.790872	0.872024	0.880255	0.822784	0.840119	0.815214	0.888393	0.885378	0.846655	0.862282	0.838187	0.88244	0.890548
R0283	0.802083	0.788862	0.745454	0.755743	0.719165	0.806548	0.799078	0.759357	0.767251	0.726056	0.85119	0.849319	0.815044	0.82498	0.788984		R0283	0.828869	0.828675	0.782427	0.792674	0.758719	0.85119	0.849319	0.815044	0.82498	0.788984	0.818452	0.813778	0.770191	0.779042	0.743474	0.8125	0.809118	0.764537	0.773686	0.735198	0.857143	0.862402	0.821107	0.831296	0.798948	0.849702	0.84551	0.80139	0.814728	0.787157	0.845238	0.842482
R0284	0.8125	0.791552	0.768203	0.77464	0.73465	0.818452	0.806447	0.783253	0.78873	0.743365	0.815476	0.810645	0.775009	0.788347	0.736625		R0284	0.828869	0.822393	0.792754	0.799579	0.758929	0.815476	0.810645	0.775009	0.788347	0.736625	0.828869	0.820559	0.792754	0.799356	0.758539	0.822917	0.810414	0.787753	0.793222	0.749905	0.861607	0.853021	0.833233	0.836871	0.805189	0.842262	0.847364	0.802877	0.817001	0.776646	0.83631	0.832837
R0285	0.822917	0.810165	0.786411	0.785288	0.748063	0.842262	0.838152	0.80374	0.807511	0.774935	0.85119	0.849748	0.81435	0.825496	0.78623		R0285	0.852679	0.850212	0.81633	0.819155	0.790628	0.85119	0.849748	0.81435	0.825496	0.78623	0.849702	0.84786	0.811196	0.81495	0.786208	0.848214	0.844138	0.80988	0.813267	0.783924	0.872024	0.866815	0.834782	0.839323	0.818316	0.858631	0.857839	0.820941	0.830217	0.798114	0.860119	0.858291
R0286	0.806548	0.794932	0.773338	0.775713	0.730215	0.821429	0.818561	0.791266	0.794595	0.75114	0.834821	0.833406	0.808505	0.817435	0.767846		R0286	0.827381	0.828382	0.798248	0.802506	0.759886	0.834821	0.833406	0.808505	0.817435	0.767846	0.824405	0.824505	0.794431	0.798396	0.755558	0.822917	0.821463	0.793175	0.796854	0.75332	0.852679	0.849787	0.833973	0.83355	0.796113	0.85119	0.849544	0.821534	0.82856	0.792317	0.84375	0.83916
R0287	0.796131	0.787048	0.748006	0.760027	0.711863	0.80506	0.800952	0.760317	0.770478	0.725359	0.81994	0.818457	0.786628	0.798037	0.744839		R0287	0.816964	0.817363	0.775613	0.78474	0.743615	0.81994	0.818457	0.786628	0.798037	0.744839	0.815476	0.811616	0.774129	0.783464	0.74064	0.811012	0.8078	0.767988	0.778203	0.734422	0.834821	0.841317	0.797265	0.808694	0.76866	0.84375	0.853218	0.802526	0.818102	0.780098	0.83631	0.834006
R0288	0.78869	0.772513	0.751802	0.749351	0.696356	0.799107	0.791254	0.770519	0.766771	0.711232	0.840774	0.842566	0.822444	0.825822	0.770231		R0288	0.8125	0.805345	0.78136	0.779655	0.731179	0.840774	0.842566	0.822444	0.825822	0.770231	0.8125	0.805117	0.783537	0.780382	0.731216	0.811012	0.804059	0.782669	0.779381	0.729145	0.837798	0.833999	0.811203	0.812857	0.767492	0.852679	0.856272	0.830513	0.835538	0.78816	0.839286	0.828401
R0289	0.787202	0.776121	0.751909	0.75801	0.698501	0.799107	0.79031	0.768734	0.772129	0.716338	0.824405	0.812441	0.796365	0.800881	0.751255		R0289	0.809524	0.801796	0.777381	0.782345	0.731677	0.824405	0.812441	0.796365	0.800881	0.751255	0.80506	0.796441	0.774494	0.77767	0.725507	0.80506	0.796441	0.774494	0.77767	0.725507	0.834821	0.834936	0.809092	0.816194	0.767219	0.842262	0.844921	0.810966	0.82176	0.776817	0.828869	0.819246
R0290	0.808036	0.797814	0.768328	0.772974	0.727151	0.81994	0.817682	0.786949	0.790941	0.744009	0.83631	0.824723	0.798784	0.806656	0.765839		R0290	0.842262	0.840625	0.807149	0.81285	0.776635	0.83631	0.824723	0.798784	0.806656	0.765839	0.83631	0.833674	0.801625	0.805501	0.768162	0.831845	0.82765	0.796544	0.800663	0.761657	0.855655	0.851222	0.826876	0.83024	0.7958	0.852679	0.857222	0.810368	0.825683	0.789641	0.855655	0.852753
R0291	0.813988	0.805639	0.783899	0.784831	0.737677	0.818452	0.814205	0.794808	0.794988	0.744225	0.840774	0.833112	0.81579	0.820712	0.773592		R0291	0.822917	0.818614	0.798412	0.799358	0.750699	0.840774	0.833112	0.81579	0.820712	0.773592	0.822917	0.819338	0.799563	0.799895	0.750737	0.821429	0.817656	0.796587	0.797593	0.748582	0.840774	0.838202	0.820388	0.820757	0.776406	0.858631	0.859455	0.827511	0.836858	0.799839	0.842262	0.837755
R0292	0.78869	0.768932	0.733706	0.74021	0.702256	0.796131	0.786885	0.750086	0.755765	0.712757	0.813988	0.799032	0.781208	0.783263	0.736776		R0292	0.808036	0.803431	0.768607	0.772429	0.730547	0.813988	0.799032	0.781208	0.783263	0.736776	0.806548	0.797194	0.763752	0.769455	0.727167	0.802083	0.792844	0.756954	0.763643	0.720887	0.825893	0.8233	0.791971	0.794074	0.756232	0.83631	0.833132	0.798542	0.806206	0.769556	0.81994	0.81276
R0293	0.787202	0.78298	0.741278	0.750535	0.702312	0.797619	0.799688	0.75684	0.765563	0.717343	0.854167	0.846806	0.830195	0.835624	0.795602		R0293	0.822917	0.835382	0.785162	0.794337	0.754902	0.854167	0.846806	0.830195	0.835624	0.795602	0.821429	0.828464	0.781898	0.79139	0.752131	0.811012	0.813896	0.770738	0.78031	0.737136	0.845238	0.850087	0.811348	0.818371	0.785251	0.858631	0.857013	0.82706	0.836333	0.802643	0.83631	0.841261
R0294	0.80506	0.797876	0.7628	0.767564	0.726343	0.815476	0.804609	0.774948	0.780469	0.739318	0.831845	0.812554	0.79782	0.800799	0.760472		R0294	0.830357	0.827105	0.790209	0.796708	0.760879	0.831845	0.812554	0.79782	0.800799	0.760472	0.825893	0.81972	0.783753	0.790613	0.754163	0.816964	0.80876	0.775854	0.782313	0.74158	0.854167	0.859479	0.824264	0.830942	0.795729	0.864583	0.864821	0.826398	0.83429	0.809044	0.848214	0.847719
R0295	0.818452	0.807582	0.777221	0.787827	0.743535	0.828869	0.825854	0.789589	0.800529	0.758806	0.849702	0.847867	0.829634	0.836108	0.788105		R0295	0.842262	0.846452	0.806227	0.818132	0.778422	0.849702	0.847867	0.829634	0.836108	0.788105	0.839286	0.839482	0.80316	0.814238	0.773823	0.83631	0.834818	0.799172	0.810384	0.769464	0.858631	0.863049	0.822991	0.835375	0.801332	0.863095	0.865492	0.830121	0.843951	0.806929	0.85119	0.849717
R0296	0.802083	0.781741	0.766949	0.765926	0.718902	0.822917	0.809589	0.78932	0.792044	0.746973	0.85119	0.864708	0.810316	0.82958	0.786299		R0296	0.834821	0.823921	0.796672	0.80141	0.764924	0.85119	0.864708	0.810316	0.82958	0.786299	0.83631	0.824094	0.800668	0.803605	0.767003	0.830357	0.818157	0.796684	0.799027	0.758658	0.863095	0.8548	0.835865	0.838895	0.806055	0.848214	0.855854	0.800686	0.820456	0.781805	0.863095	0.850041
R0297	0.818452	0.801001	0.779955	0.781907	0.741068	0.824405	0.810777	0.79168	0.790974	0.750202	0.849702	0.844515	0.816133	0.82709	0.782566		R0297	0.83631	0.823413	0.804951	0.803363	0.76831	0.849702	0.844515	0.816133	0.82709	0.782566	0.833333	0.819136	0.800932	0.799973	0.763324	0.831845	0.818087	0.800081	0.798937	0.761343	0.858631	0.850093	0.838023	0.834591	0.800312	0.863095	0.859096	0.829617	0.839169	0.802967	0.852679	0.841445
R0298	0.806548	0.805638	0.750243	0.764538	0.722745	0.821429	0.821475	0.77283	0.785578	0.744069	0.85119	0.853153	0.813579	0.827488	0.786496		R0298	0.828869	0.829175	0.781881	0.793625	0.755394	0.85119	0.853153	0.813579	0.827488	0.786496	0.828869	0.829421	0.781881	0.793793	0.755293	0.827381	0.827777	0.779249	0.791595	0.753123	0.849702	0.85171	0.805554	0.818202	0.785364	0.855655	0.862331	0.813882	0.830216	0.793834	0.846726	0.850323
R0299	0.806548	0.796195	0.769022	0.772598	0.72635	0.825893	0.826561	0.789094	0.79469	0.75392	0.827381	0.81557	0.793529	0.798089	0.755367		R0299	0.837798	0.84068	0.80269	0.809715	0.77074	0.827381	0.81557	0.793529	0.798089	0.755367	0.834821	0.834709	0.798664	0.805484	0.766324	0.833333	0.833682	0.797706	0.804472	0.764234	0.846726	0.847132	0.811878	0.819821	0.783289	0.845238	0.849608	0.801717	0.815962	0.780553	0.854167	0.852404
R0300	0.827381	0.807698	0.786274	0.788515	0.749283	0.828869	0.817688	0.791202	0.795325	0.751352	0.857143	0.854475	0.821701	0.831447	0.792098		R0300	0.839286	0.833681	0.802775	0.807901	0.767456	0.857143	0.854475	0.821701	0.831447	0.792098	0.839286	0.83132	0.804915	0.808445	0.767166	0.834821	0.823658	0.798631	0.802654	0.760289	0.85119	0.852419	0.818936	0.824904	0.785165	0.866071	0.861624	0.829451	0.838594	0.805464	0.857143	0.851896
R0301	0.811012	0.80369	0.77418	0.781828	0.7341	0.824405	0.818369	0.7935	0.798609	0.753602	0.858631	0.850999	0.839486	0.843499	0.800664		R0301	0.83631	0.833225	0.805394	0.810874	0.770878	0.858631	0.850999	0.839486	0.843499	0.800664	0.833333	0.828225	0.799839	0.806271	0.766255	0.830357	0.826357	0.797945	0.804273	0.762249	0.860119	0.859031	0.834411	0.8403	0.804065	0.875	0.876334	0.849127	0.860392	0.823231	0.846726	0.839565
R0302	0.816964	0.807563	0.781125	0.789227	0.741653	0.821429	0.816391	0.790875	0.797241	0.748617	0.857143	0.851085	0.834477	0.840888	0.798164		R0302	0.834821	0.833424	0.807355	0.813585	0.768199	0.857143	0.851085	0.834477	0.840888	0.798164	0.831845	0.827922	0.802997	0.809562	0.76365	0.830357	0.826456	0.800419	0.807517	0.76152	0.85119	0.852071	0.826887	0.832975	0.791282	0.875	0.879991	0.847146	0.859284	0.823959	0.840774	0.837613
R0303	0.825893	0.813742	0.79299	0.788255	0.75301	0.827381	0.815041	0.799745	0.792763	0.754524	0.85119	0.843246	0.820714	0.828023	0.783536		R0303	0.837798	0.825937	0.808336	0.801758	0.769886	0.85119	0.843246	0.820714	0.828023	0.783536	0.840774	0.828381	0.812502	0.806281	0.77387	0.834821	0.823744	0.807086	0.800999	0.765841	0.872024	0.868189	0.849841	0.848613	0.818931	0.876488	0.877324	0.851157	0.858816	0.821838	0.863095	0.853245
R0304	0.809524	0.800102	0.770666	0.778182	0.734585	0.8125	0.805478	0.779351	0.784581	0.739094	0.840774	0.84125	0.818485	0.826386	0.777807		R0304	0.827381	0.824075	0.794456	0.799891	0.760861	0.840774	0.84125	0.818485	0.826386	0.777807	0.831845	0.828012	0.800838	0.80597	0.766906	0.822917	0.815441	0.790846	0.796109	0.754032	0.849702	0.855624	0.819528	0.829217	0.791944	0.849702	0.853593	0.817055	0.829161	0.791233	0.852679	0.851161
R0305	0.806548	0.795204	0.762185	0.768283	0.725296	0.799107	0.786722	0.765394	0.766358	0.715269	0.822917	0.811127	0.791844	0.798555	0.747353		R0305	0.8125	0.800313	0.780631	0.781428	0.734783	0.822917	0.811127	0.791844	0.798555	0.747353	0.808036	0.795687	0.775964	0.776251	0.728349	0.80506	0.79282	0.77211	0.772983	0.724079	0.833333	0.825038	0.807105	0.807759	0.764877	0.845238	0.844918	0.809495	0.820922	0.77979	0.833333	0.826521
R0306	0.809524	0.789174	0.754769	0.764117	0.724401	0.81994	0.802548	0.777433	0.78259	0.739918	0.86756	0.857005	0.83987	0.846043	0.807576		R0306	0.830357	0.815236	0.787891	0.794101	0.755042	0.86756	0.857005	0.83987	0.846043	0.807576	0.828869	0.813205	0.787921	0.793098	0.752725	0.822917	0.807767	0.780731	0.786778	0.744217	0.849702	0.83747	0.817139	0.821879	0.783591	0.877976	0.875564	0.840393	0.852964	0.823234	0.85119	0.836693
R0307	0.816964	0.795659	0.776971	0.781339	0.74011	0.821429	0.802837	0.785109	0.788729	0.746316	0.852679	0.84424	0.829783	0.833769	0.790498		R0307	0.837798	0.833147	0.804831	0.811048	0.770449	0.852679	0.84424	0.829783	0.833769	0.790498	0.830357	0.816956	0.794488	0.79956	0.759192	0.827381	0.812516	0.790423	0.795786	0.754808	0.860119	0.856669	0.832735	0.838283	0.802128	0.872024	0.877489	0.84265	0.853441	0.818312	0.852679	0.843767
R0308	0.816964	0.812539	0.786504	0.788225	0.745788	0.818452	0.822358	0.788675	0.792949	0.747329	0.837798	0.845611	0.809096	0.821215	0.772036		R0308	0.831845	0.836617	0.803183	0.807433	0.766728	0.837798	0.845611	0.809096	0.821215	0.772036	0.830357	0.835026	0.801754	0.806159	0.764219	0.825893	0.831057	0.79602	0.801214	0.758015	0.857143	0.857665	0.83419	0.836637	0.802141	0.860119	0.872477	0.83695	0.845987	0.804771	0.845238	0.848357
R0309	0.803571	0.804888	0.767227	0.774781	0.728475	0.8125	0.81836	0.780252	0.787988	0.741044	0.842262	0.845902	0.81796	0.825648	0.780843		R0309	0.828869	0.835229	0.797123	0.806154	0.764091	0.842262	0.845902	0.81796	0.825648	0.780843	0.825893	0.831689	0.793766	0.802748	0.759348	0.822917	0.829472	0.790442	0.799775	0.755311	0.848214	0.856203	0.818712	0.827696	0.791382	0.854167	0.862835	0.823955	0.835501	0.798387	0.839286	0.846443
R0310	0.834821	0.80832	0.764124	0.777515	0.759803	0.846726	0.828134	0.779831	0.792746	0.777923	0.857143	0.839711	0.809164	0.820707	0.791652		R0310	0.858631	0.852896	0.794277	0.809351	0.796166	0.857143	0.839711	0.809164	0.820707	0.791652	0.855655	0.841783	0.791055	0.804777	0.791218	0.85119	0.832537	0.785452	0.798837	0.784392	0.869048	0.869131	0.809144	0.825405	0.811492	0.870536	0.858829	0.814345	0.827916	0.812677	0.86756	0.85404
R0311	0.806548	0.789058	0.777619	0.77568	0.728364	0.813988	0.801701	0.787387	0.786401	0.738464	0.83631	0.82338	0.813606	0.813596	0.768927		R0311	0.830357	0.824269	0.811098	0.807617	0.762869	0.83631	0.82338	0.813606	0.813596	0.768927	0.822917	0.811366	0.798998	0.797086	0.751513	0.818452	0.805135	0.792217	0.791194	0.744963	0.845238	0.844564	0.828126	0.826744	0.783879	0.852679	0.843983	0.825338	0.828352	0.792668	0.84375	0.832728
R0312	0.821429	0.801043	0.772696	0.775616	0.741206	0.833333	0.822561	0.793892	0.797322	0.757981	0.834821	0.828669	0.797988	0.808383	0.757354		R0312	0.842262	0.835321	0.796245	0.804475	0.770806	0.834821	0.828669	0.797988	0.808383	0.757354	0.84375	0.83365	0.800809	0.806636	0.772935	0.842262	0.832629	0.799981	0.805655	0.770876	0.860119	0.847322	0.815068	0.821681	0.79665	0.86756	0.876999	0.831917	0.84726	0.806525	0.861607	0.853119
R0313	0.81994	0.811763	0.770313	0.778099	0.747299	0.830357	0.826917	0.784735	0.791883	0.761888	0.84375	0.847266	0.808993	0.819832	0.779199		R0313	0.84375	0.845519	0.801202	0.808703	0.781641	0.84375	0.847266	0.808993	0.819832	0.779199	0.840774	0.842101	0.797346	0.805217	0.777107	0.83631	0.835646	0.790966	0.799543	0.770579	0.857143	0.85701	0.815267	0.825483	0.799732	0.854167	0.863125	0.811584	0.826647	0.795115	0.857143	0.858174
R0314	0.815476	0.804822	0.77777	0.781103	0.739153	0.821429	0.823879	0.785184	0.789759	0.748124	0.860119	0.863717	0.833478	0.844467	0.800316		R0314	0.833333	0.843579	0.796543	0.803568	0.766148	0.860119	0.863717	0.833478	0.844467	0.800316	0.83631	0.844274	0.801036	0.808312	0.76953	0.831845	0.834378	0.796799	0.803485	0.762506	0.857143	0.864947	0.827609	0.834441	0.799115	0.873512	0.878917	0.840242	0.85318	0.82068	0.857143	0.86382
R0315	0.8125	0.783303	0.756847	0.763246	0.729532	0.821429	0.800549	0.772126	0.777826	0.742662	0.834821	0.820318	0.803724	0.809802	0.760283		R0315	0.83631	0.817914	0.789496	0.79469	0.765181	0.834821	0.820318	0.803724	0.809802	0.760283	0.828869	0.808771	0.780288	0.785156	0.754054	0.827381	0.806955	0.777202	0.782756	0.75184	0.848214	0.83011	0.805134	0.810824	0.782161	0.846726	0.849132	0.803587	0.819501	0.777802	0.848214	0.829925
R0316	0.824405	0.805898	0.778683	0.783146	0.748778	0.83631	0.824807	0.794887	0.801149	0.765024	0.839286	0.827687	0.803636	0.81089	0.768193		R0316	0.845238	0.838583	0.807468	0.814184	0.778526	0.839286	0.827687	0.803636	0.81089	0.768193	0.84375	0.833558	0.805275	0.811332	0.776115	0.842262	0.831892	0.802334	0.809004	0.77394	0.860119	0.855489	0.828728	0.834728	0.80021	0.861607	0.859134	0.816455	0.830082	0.801679	0.858631	0.849285
R0317	0.830357	0.826042	0.800238	0.806388	0.759282	0.83631	0.834234	0.80781	0.815011	0.767388	0.846726	0.849722	0.817653	0.830421	0.781181		R0317	0.854167	0.861206	0.832022	0.838498	0.793565	0.846726	0.849722	0.817653	0.830421	0.781181	0.845238	0.84865	0.818618	0.826453	0.780352	0.839286	0.839124	0.811046	0.819036	0.771604	0.858631	0.869226	0.833838	0.844053	0.799483	0.858631	0.87206	0.821893	0.840454	0.798673	0.855655	0.859382
R0318	0.793155	0.790435	0.748338	0.755052	0.706717	0.809524	0.808264	0.767496	0.775395	0.729298	0.858631	0.858675	0.82538	0.834329	0.799601		R0318	0.822917	0.825245	0.782904	0.788928	0.749746	0.858631	0.858675	0.82538	0.834329	0.799601	0.81994	0.81996	0.777585	0.784484	0.745167	0.815476	0.813784	0.772623	0.779652	0.738645	0.84375	0.852518	0.810647	0.81831	0.779684	0.848214	0.845861	0.807339	0.818326	0.784647	0.839286	0.838946
R0319	0.802083	0.782898	0.75965	0.763921	0.719971	0.8125	0.801951	0.77557	0.779023	0.73534	0.837798	0.829398	0.815248	0.816627	0.770491		R0319	0.816964	0.810797	0.779779	0.784803	0.741947	0.837798	0.829398	0.815248	0.816627	0.770491	0.818452	0.811712	0.783365	0.787617	0.743785	0.816964	0.809974	0.780388	0.785286	0.741611	0.83631	0.832272	0.805531	0.809298	0.769965	0.854167	0.849384	0.827461	0.830962	0.794532	0.833333	0.823123
R0320	0.84375	0.831254	0.802517	0.808707	0.773518	0.848214	0.835701	0.811504	0.81572	0.779628	0.845238	0.835461	0.803727	0.816061	0.772211		R0320	0.854167	0.843321	0.813294	0.821117	0.788489	0.845238	0.835461	0.803727	0.816061	0.772211	0.855655	0.845345	0.817646	0.824081	0.790464	0.855655	0.845345	0.817646	0.824081	0.790464	0.866071	0.872956	0.830346	0.843089	0.806467	0.86756	0.870104	0.818465	0.834993	0.806885	0.869048	0.86123
R0321	0.8125	0.798204	0.771254	0.772874	0.732922	0.818452	0.81392	0.783811	0.785976	0.741146	0.848214	0.848064	0.821011	0.828295	0.782637		R0321	0.830357	0.833511	0.796797	0.800469	0.758811	0.848214	0.848064	0.821011	0.828295	0.782637	0.828869	0.829093	0.79554	0.79831	0.756545	0.822917	0.819371	0.788786	0.791649	0.747666	0.849702	0.850358	0.822369	0.825543	0.786442	0.863095	0.867356	0.829147	0.842898	0.803807	0.842262	0.838651
R0322	0.799107	0.782002	0.768274	0.767946	0.719443	0.808036	0.794067	0.78284	0.781485	0.731612	0.828869	0.834983	0.808271	0.8162	0.75856		R0322	0.813988	0.808353	0.790497	0.790015	0.740448	0.828869	0.834983	0.808271	0.8162	0.75856	0.8125	0.801406	0.78712	0.786968	0.737713	0.811012	0.798667	0.785769	0.785363	0.73552	0.828869	0.826093	0.806293	0.80584	0.761832	0.852679	0.859097	0.82908	0.836507	0.79352	0.818452	0.807458
R0323	0.811012	0.794535	0.751736	0.764304	0.72613	0.828869	0.822457	0.773654	0.786132	0.752189	0.837798	0.833107	0.795344	0.808381	0.764435		R0323	0.839286	0.844006	0.78452	0.799225	0.767944	0.837798	0.833107	0.795344	0.808381	0.764435	0.837798	0.83585	0.783245	0.796501	0.765492	0.833333	0.829206	0.778254	0.791526	0.758873	0.858631	0.863559	0.811647	0.825835	0.796211	0.85119	0.849613	0.800946	0.817517	0.784239	0.85119	0.849034
R0324	0.8125	0.790887	0.751565	0.759357	0.731285	0.818452	0.801913	0.764994	0.770881	0.740309	0.839286	0.832738	0.800498	0.810229	0.768446		R0324	0.834821	0.828755	0.788816	0.792748	0.765045	0.839286	0.832738	0.800498	0.810229	0.768446	0.830357	0.818063	0.781211	0.785396	0.758189	0.81994	0.808688	0.765884	0.772813	0.743365	0.857143	0.857406	0.81911	0.824813	0.796983	0.860119	0.863204	0.813805	0.827014	0.800225	0.848214	0.838187
R0325	0.794643	0.778296	0.759257	0.758307	0.709658	0.80506	0.803457	0.774871	0.775743	0.72428	0.834821	0.821297	0.814597	0.812311	0.765441		R0325	0.81994	0.820969	0.785114	0.789263	0.745983	0.834821	0.821297	0.814597	0.812311	0.765441	0.827381	0.828012	0.798931	0.800712	0.756484	0.818452	0.81668	0.787842	0.790794	0.743445	0.849702	0.852692	0.827248	0.829266	0.788405	0.858631	0.858303	0.828683	0.837032	0.79944	0.845238	0.842749
R0326	0.855655	0.850269	0.827212	0.831327	0.796688	0.855655	0.853219	0.830736	0.833114	0.797361	0.855655	0.866336	0.828671	0.842988	0.795005		R0326	0.858631	0.855556	0.832878	0.836033	0.80173	0.855655	0.866336	0.828671	0.842988	0.795005	0.861607	0.857172	0.838311	0.840399	0.805621	0.861607	0.857172	0.838311	0.840399	0.805621	0.869048	0.879209	0.845353	0.852329	0.817106	0.870536	0.882014	0.839251	0.853688	0.817724	0.875	0.871152
R0327	0.80506	0.797567	0.756271	0.761447	0.72808	0.806548	0.805367	0.762247	0.766971	0.730338	0.86756	0.861604	0.838805	0.846604	0.813532		R0327	0.830357	0.835622	0.790109	0.795332	0.764868	0.86756	0.861604	0.838805	0.846604	0.813532	0.822917	0.820689	0.779503	0.785058	0.753376	0.818452	0.816363	0.773022	0.779538	0.747106	0.846726	0.846863	0.809386	0.815101	0.786762	0.869048	0.861358	0.834217	0.843395	0.816144	0.842262	0.838427
R0328	0.816964	0.800524	0.778364	0.781212	0.738864	0.821429	0.812254	0.784678	0.788221	0.745207	0.828869	0.815777	0.793449	0.79818	0.755184		R0328	0.825893	0.820595	0.787796	0.79272	0.751814	0.828869	0.815777	0.793449	0.79818	0.755184	0.827381	0.819473	0.790793	0.795324	0.753678	0.825893	0.818337	0.789909	0.794294	0.751597	0.83631	0.836414	0.79961	0.807555	0.766346	0.845238	0.840293	0.802838	0.812537	0.779118	0.837798	0.830433
R0329	0.800595	0.781278	0.755137	0.761337	0.713708	0.816964	0.80875	0.774243	0.782065	0.736718	0.833333	0.818567	0.802265	0.80747	0.759738		R0329	0.818452	0.817993	0.772161	0.783365	0.739419	0.833333	0.818567	0.802265	0.80747	0.759738	0.821429	0.819907	0.780775	0.789115	0.743796	0.818452	0.814481	0.776624	0.785143	0.739332	0.839286	0.839726	0.807688	0.81526	0.769438	0.854167	0.847872	0.818716	0.828179	0.790054	0.831845	0.831924
R0330	0.760417	0.74446	0.729152	0.727874	0.666863	0.77381	0.765267	0.751084	0.748132	0.685238	0.828869	0.819361	0.812492	0.811056	0.760409		R0330	0.790179	0.783766	0.766893	0.765763	0.708785	0.828869	0.819361	0.812492	0.811056	0.760409	0.787202	0.779901	0.763347	0.761909	0.704381	0.785714	0.778225	0.760298	0.759578	0.702244	0.824405	0.82212	0.810297	0.809149	0.756364	0.840774	0.837954	0.812694	0.819826	0.777236	0.8125	0.803619
R0331	0.809524	0.796349	0.768993	0.771639	0.731895	0.808036	0.805639	0.770887	0.773559	0.730496	0.84375	0.826502	0.818961	0.820932	0.778477		R0331	0.81994	0.817019	0.785618	0.788303	0.747168	0.84375	0.826502	0.818961	0.820932	0.778477	0.81994	0.816192	0.783291	0.788069	0.746426	0.818452	0.815161	0.782361	0.787049	0.744374	0.834821	0.831073	0.804194	0.80631	0.768409	0.864583	0.85613	0.830719	0.838985	0.808908	0.831845	0.826559
R0332	0.827381	0.812849	0.797151	0.799783	0.757068	0.833333	0.827172	0.803976	0.810265	0.764696	0.864583	0.856423	0.837566	0.844087	0.807928		R0332	0.84375	0.842879	0.817135	0.822989	0.780825	0.864583	0.856423	0.837566	0.844087	0.807928	0.840774	0.835577	0.811945	0.817967	0.776028	0.839286	0.833019	0.810601	0.816414	0.773775	0.858631	0.8573	0.834832	0.839562	0.802612	0.885417	0.884632	0.854588	0.864347	0.838563	0.858631	0.853557
R0333	0.834821	0.805004	0.783877	0.788624	0.756205	0.83631	0.808244	0.79433	0.794749	0.758884	0.852679	0.850087	0.810569	0.825132	0.780839		R0333	0.854167	0.842525	0.815277	0.818628	0.786346	0.852679	0.850087	0.810569	0.825132	0.780839	0.85119	0.837507	0.809891	0.813773	0.781544	0.84375	0.819831	0.802538	0.804497	0.770028	0.864583	0.86039	0.829514	0.837405	0.801326	0.869048	0.876583	0.824439	0.84315	0.806314	0.869048	0.855328
R0334	0.809524	0.7996	0.773976	0.78095	0.732586	0.822917	0.819239	0.796391	0.798666	0.752956	0.825893	0.810086	0.803188	0.804456	0.75495		R0334	0.830357	0.830676	0.806445	0.807986	0.763923	0.825893	0.810086	0.803188	0.804456	0.75495	0.833333	0.830524	0.810144	0.811892	0.767563	0.828869	0.824369	0.80364	0.806239	0.761055	0.846726	0.851425	0.824985	0.829104	0.786737	0.852679	0.851347	0.826876	0.83272	0.793605	0.84375	0.839785
R0335	0.811012	0.798394	0.77168	0.775641	0.731525	0.8125	0.804638	0.779716	0.781828	0.733879	0.827381	0.825684	0.798418	0.803065	0.754339		R0335	0.831845	0.83223	0.805328	0.80478	0.762791	0.827381	0.825684	0.798418	0.803065	0.754339	0.821429	0.81267	0.786149	0.788538	0.746739	0.813988	0.805391	0.781178	0.782813	0.736281	0.845238	0.848141	0.818652	0.8218	0.781623	0.85119	0.850467	0.821943	0.82349	0.790379	0.834821	0.825865
R0336	0.775298	0.764486	0.747977	0.741285	0.689718	0.784226	0.77832	0.767902	0.757638	0.702526	0.831845	0.8271	0.815198	0.815571	0.765549		R0336	0.799107	0.8025	0.788504	0.777311	0.724893	0.831845	0.8271	0.815198	0.815571	0.765549	0.78869	0.783696	0.774109	0.763467	0.709106	0.787202	0.782079	0.771236	0.761305	0.706966	0.828869	0.839937	0.815415	0.8123	0.766508	0.846726	0.849693	0.822255	0.825258	0.788876	0.831845	0.827559
R0337	0.797619	0.781756	0.748653	0.754761	0.716895	0.802083	0.792944	0.760341	0.764861	0.723481	0.822917	0.816879	0.800233	0.801859	0.752151		R0337	0.818452	0.816771	0.78122	0.784773	0.747618	0.822917	0.816879	0.800233	0.801859	0.752151	0.813988	0.810593	0.77282	0.778838	0.74054	0.809524	0.802947	0.767598	0.773744	0.733872	0.833333	0.837082	0.794914	0.802659	0.768402	0.839286	0.846371	0.801223	0.811996	0.776195	0.831845	0.828856
R0338	0.796131	0.780824	0.763365	0.761323	0.71198	0.80506	0.792989	0.772928	0.771894	0.724419	0.831845	0.826208	0.805084	0.808931	0.76103		R0338	0.825893	0.81382	0.795947	0.793901	0.754679	0.831845	0.826208	0.805084	0.808931	0.76103	0.818452	0.80641	0.784479	0.783867	0.743626	0.811012	0.798595	0.77735	0.776989	0.733062	0.840774	0.837468	0.811285	0.813732	0.775848	0.840774	0.841127	0.804932	0.81498	0.773644	0.840774	0.829257
R0339	0.799107	0.789332	0.765876	0.767904	0.717828	0.818452	0.82099	0.79132	0.794451	0.745034	0.840774	0.825403	0.818204	0.818077	0.775515		R0339	0.830357	0.833712	0.80398	0.806502	0.762869	0.840774	0.825403	0.818204	0.818077	0.775515	0.833333	0.836865	0.809862	0.810896	0.767179	0.825893	0.827976	0.798746	0.801662	0.756415	0.848214	0.853	0.82876	0.831177	0.78763	0.858631	0.854093	0.835044	0.837973	0.801711	0.845238	0.844832
R0340	0.80506	0.807921	0.749105	0.764918	0.721565	0.816964	0.827297	0.769367	0.782524	0.739371	0.816964	0.806229	0.764405	0.779684	0.736524		R0340	0.833333	0.844976	0.787008	0.80038	0.763476	0.816964	0.806229	0.764405	0.779684	0.736524	0.831845	0.841451	0.783632	0.798357	0.760588	0.825893	0.837417	0.780123	0.794353	0.752344	0.861607	0.87867	0.825354	0.840014	0.803679	0.846726	0.843982	0.801112	0.815012	0.780954	0.852679	0.861316
R0341	0.791667	0.787266	0.74952	0.751048	0.708771	0.80506	0.810575	0.76719	0.768885	0.727869	0.861607	0.859781	0.833978	0.837867	0.805434		R0341	0.825893	0.83136	0.790946	0.792091	0.758966	0.861607	0.859781	0.833978	0.837867	0.805434	0.818452	0.823864	0.781393	0.782459	0.74806	0.815476	0.821459	0.777865	0.779368	0.744016	0.839286	0.846095	0.809301	0.81064	0.778064	0.85119	0.853018	0.811482	0.821378	0.790838	0.842262	0.847308
R0342	0.831845	0.809386	0.795311	0.793137	0.756971	0.840774	0.820316	0.802533	0.802317	0.769405	0.870536	0.846206	0.839539	0.841211	0.810863		R0342	0.855655	0.835364	0.819076	0.81871	0.791707	0.870536	0.846206	0.839539	0.841211	0.810863	0.85119	0.82904	0.813335	0.812402	0.784876	0.846726	0.825234	0.808221	0.807943	0.778562	0.872024	0.86187	0.842095	0.843314	0.815674	0.886905	0.873493	0.845801	0.854487	0.835481	0.869048	0.850505
R0343	0.830357	0.813426	0.788999	0.792	0.754397	0.845238	0.832262	0.805376	0.811998	0.774814	0.876488	0.871369	0.839276	0.85233	0.819608		R0343	0.855655	0.846705	0.816948	0.824254	0.790483	0.876488	0.871369	0.839276	0.85233	0.819608	0.852679	0.842756	0.812468	0.820087	0.786001	0.85119	0.839619	0.811152	0.818414	0.78372	0.863095	0.858664	0.827844	0.834356	0.802387	0.888393	0.886909	0.848751	0.861878	0.838063	0.872024	0.868431
R0344	0.806548	0.815037	0.767164	0.773736	0.729549	0.813988	0.823044	0.779888	0.784145	0.74063	0.83631	0.828924	0.804386	0.810011	0.77008		R0344	0.821429	0.832835	0.788309	0.792554	0.751744	0.83631	0.828924	0.804386	0.810011	0.77008	0.821429	0.830513	0.788309	0.792376	0.751446	0.816964	0.827016	0.783825	0.788237	0.745278	0.837798	0.850964	0.807201	0.812307	0.774649	0.84375	0.842292	0.804971	0.813513	0.781791	0.837798	0.845852
R0345	0.821429	0.8133	0.780824	0.789413	0.747882	0.831845	0.82977	0.790413	0.801842	0.762386	0.849702	0.847623	0.811237	0.824841	0.787071		R0345	0.840774	0.847055	0.802572	0.813935	0.776075	0.849702	0.847623	0.811237	0.824841	0.787071	0.837798	0.840031	0.797418	0.809069	0.771486	0.833333	0.834492	0.792625	0.804382	0.765071	0.846726	0.857398	0.808877	0.821428	0.784471	0.864583	0.860034	0.826832	0.83941	0.80835	0.855655	0.857925
R0346	0.791667	0.776575	0.753953	0.753784	0.703171	0.797619	0.789648	0.772311	0.769146	0.711601	0.806548	0.799611	0.774866	0.779534	0.722451		R0346	0.811012	0.805295	0.789498	0.783624	0.732043	0.806548	0.799611	0.774866	0.779534	0.722451	0.808036	0.802425	0.783088	0.779468	0.727224	0.803571	0.794408	0.777209	0.773994	0.720453	0.830357	0.831203	0.808513	0.809174	0.75886	0.831845	0.838703	0.799649	0.806796	0.760802	0.827381	0.822091
R0347	0.815476	0.800702	0.7777	0.779878	0.738525	0.827381	0.821133	0.798484	0.799955	0.755319	0.846726	0.83939	0.817193	0.825041	0.78121		R0347	0.845238	0.843623	0.824683	0.822674	0.781972	0.846726	0.83939	0.817193	0.825041	0.78121	0.83631	0.831149	0.810212	0.809814	0.768765	0.830357	0.823633	0.801773	0.802597	0.760022	0.866071	0.860747	0.845234	0.844461	0.811299	0.873512	0.874984	0.845634	0.854549	0.820625	0.858631	0.848105
R0348	0.809524	0.794057	0.766909	0.772514	0.730276	0.815476	0.800288	0.778831	0.782774	0.738293	0.837798	0.844916	0.807109	0.821066	0.768682		R0348	0.828869	0.824255	0.792575	0.799062	0.758131	0.837798	0.844916	0.807109	0.821066	0.768682	0.830357	0.825779	0.795416	0.801219	0.760299	0.821429	0.812402	0.785136	0.791124	0.747245	0.837798	0.834429	0.80585	0.812869	0.770792	0.857143	0.870445	0.821062	0.83854	0.797016	0.846726	0.844562
R0349	0.815476	0.817699	0.78583	0.792267	0.744393	0.81994	0.827671	0.799193	0.803896	0.750732	0.806548	0.803295	0.791131	0.791085	0.731522		R0349	0.824405	0.833111	0.803373	0.808568	0.757113	0.806548	0.803295	0.791131	0.791085	0.731522	0.825893	0.834649	0.805977	0.810611	0.759244	0.824405	0.833111	0.803373	0.808568	0.757113	0.842262	0.855089	0.817828	0.826515	0.782099	0.833333	0.83739	0.807849	0.813642	0.769966	0.833333	0.841069
R0350	0.813988	0.793913	0.774005	0.776175	0.735059	0.834821	0.829323	0.792723	0.800416	0.764098	0.857143	0.838743	0.832314	0.83329	0.794788		R0350	0.848214	0.84399	0.810769	0.817268	0.784067	0.857143	0.838743	0.832314	0.83329	0.794788	0.842262	0.839297	0.800739	0.80913	0.774932	0.837798	0.831434	0.797071	0.804656	0.768312	0.858631	0.85474	0.824569	0.830843	0.799079	0.875	0.865218	0.840696	0.848637	0.821101	0.855655	0.849985
R0351	0.796131	0.781827	0.747158	0.754519	0.712629	0.813988	0.805844	0.770168	0.778039	0.737067	0.825893	0.81534	0.791545	0.796333	0.754032		R0351	0.821429	0.823813	0.780712	0.789287	0.748636	0.825893	0.81534	0.791545	0.796333	0.754032	0.81994	0.815291	0.777839	0.785762	0.746103	0.816964	0.812222	0.772091	0.7813	0.741783	0.845238	0.842099	0.816234	0.819739	0.78273	0.849702	0.851901	0.807646	0.819444	0.787848	0.840774	0.83401
R0352	0.809524	0.795674	0.75883	0.766928	0.726467	0.830357	0.820816	0.785158	0.793101	0.755972	0.860119	0.847503	0.815544	0.825696	0.797976		R0352	0.84375	0.837228	0.802125	0.809409	0.776067	0.860119	0.847503	0.815544	0.825696	0.797976	0.842262	0.835168	0.800729	0.807832	0.773642	0.83631	0.826999	0.790403	0.799124	0.764792	0.852679	0.844971	0.814505	0.820809	0.788958	0.875	0.864425	0.831289	0.83979	0.820693	0.857143	0.851587
R0353	0.824405	0.806296	0.765523	0.773588	0.742816	0.833333	0.819337	0.78399	0.788569	0.756214	0.837798	0.820877	0.793356	0.801169	0.76146		R0353	0.848214	0.842369	0.804559	0.80944	0.778918	0.837798	0.820877	0.793356	0.801169	0.76146	0.842262	0.833459	0.794315	0.801126	0.769321	0.840774	0.829566	0.792895	0.799323	0.766996	0.857143	0.8601	0.815892	0.824351	0.791598	0.864583	0.857994	0.817778	0.829408	0.80209	0.860119	0.854518
R0354	0.808036	0.798744	0.765232	0.772271	0.730851	0.821429	0.8192	0.785092	0.790216	0.750463	0.858631	0.857682	0.840988	0.843309	0.802456		R0354	0.834821	0.838326	0.799845	0.805265	0.77009	0.858631	0.857682	0.840988	0.843309	0.802456	0.827381	0.82567	0.790043	0.795097	0.759227	0.825893	0.822275	0.788805	0.793519	0.757001	0.852679	0.856384	0.820529	0.826943	0.79483	0.858631	0.862761	0.831557	0.84054	0.802401	0.84375	0.844736
R0355	0.794643	0.772394	0.749202	0.752168	0.708992	0.808036	0.795	0.768659	0.773119	0.727292	0.84375	0.842817	0.813909	0.8237	0.776338		R0355	0.816964	0.806207	0.777788	0.783285	0.740496	0.84375	0.842817	0.813909	0.8237	0.776338	0.816964	0.806791	0.778874	0.783842	0.740339	0.8125	0.801263	0.773555	0.778873	0.733894	0.83631	0.831156	0.805908	0.80955	0.769065	0.860119	0.864454	0.82337	0.837705	0.800412	0.834821	0.825405
R0356	0.800595	0.780528	0.753869	0.753773	0.712191	0.815476	0.803413	0.774516	0.7759	0.733195	0.842262	0.831736	0.806231	0.811652	0.771076		R0356	0.821429	0.809104	0.779721	0.781379	0.742619	0.842262	0.831736	0.806231	0.811652	0.771076	0.81994	0.807323	0.778968	0.779593	0.740456	0.818452	0.806219	0.778143	0.778562	0.738411	0.837798	0.830778	0.800443	0.802089	0.766774	0.857143	0.853927	0.813832	0.822669	0.793979	0.839286	0.83049
R0357	0.816964	0.804973	0.758516	0.76888	0.737267	0.827381	0.82341	0.773534	0.783514	0.752874	0.861607	0.857723	0.829006	0.839668	0.800268		R0357	0.839286	0.838934	0.795729	0.801806	0.771247	0.861607	0.857723	0.829006	0.839668	0.800268	0.834821	0.83032	0.787111	0.794921	0.763982	0.830357	0.824829	0.777736	0.787395	0.757437	0.855655	0.856576	0.812673	0.820228	0.794857	0.866071	0.858522	0.82188	0.835092	0.807266	0.848214	0.842352
R0358	0.824405	0.807025	0.772737	0.779823	0.747614	0.830357	0.815522	0.781688	0.78815	0.755952	0.855655	0.839647	0.813387	0.820243	0.791142		R0358	0.858631	0.845919	0.813965	0.820167	0.797322	0.855655	0.839647	0.813387	0.820243	0.791142	0.848214	0.835725	0.79641	0.805651	0.781318	0.839286	0.824479	0.790309	0.798142	0.768583	0.869048	0.864485	0.824944	0.834647	0.812397	0.855655	0.8378	0.803719	0.814396	0.791107	0.863095	0.851582
R0359	0.816964	0.793992	0.778919	0.780388	0.741781	0.824405	0.812142	0.791583	0.793365	0.752475	0.827381	0.828588	0.800849	0.810279	0.754026		R0359	0.846726	0.841007	0.82468	0.823341	0.785208	0.827381	0.828588	0.800849	0.810279	0.754026	0.834821	0.824956	0.805595	0.807008	0.767212	0.828869	0.81768	0.797583	0.79989	0.758631	0.860119	0.859191	0.839398	0.839778	0.805259	0.86756	0.880345	0.840832	0.851452	0.813702	0.85119	0.839121
R0360	0.813988	0.806591	0.775349	0.781531	0.735679	0.825893	0.820224	0.786109	0.794353	0.751589	0.858631	0.859241	0.826726	0.839984	0.79727		R0360	0.837798	0.835372	0.800509	0.809236	0.769055	0.858631	0.859241	0.826726	0.839984	0.79727	0.834821	0.83	0.796558	0.805268	0.764471	0.833333	0.826715	0.795184	0.803515	0.762242	0.857143	0.854774	0.826867	0.835404	0.796617	0.873512	0.879686	0.83538	0.85184	0.819171	0.858631	0.854764
R0361	0.790179	0.774471	0.753163	0.753832	0.707682	0.80506	0.797396	0.77529	0.775115	0.728684	0.834821	0.837938	0.821207	0.821886	0.769185		R0361	0.825893	0.835125	0.801486	0.801588	0.76055	0.834821	0.837938	0.821207	0.821886	0.769185	0.815476	0.814434	0.785979	0.786712	0.744379	0.809524	0.80434	0.778994	0.780087	0.735329	0.854167	0.867798	0.834025	0.835404	0.800046	0.854167	0.862039	0.835937	0.838212	0.797678	0.831845	0.832566
R0362	0.828869	0.82579	0.784004	0.791085	0.753876	0.839286	0.830821	0.792138	0.798072	0.769132	0.854167	0.844627	0.816357	0.824357	0.788266		R0362	0.848214	0.845101	0.802863	0.810534	0.782657	0.854167	0.844627	0.816357	0.824357	0.788266	0.848214	0.84148	0.804025	0.811009	0.782186	0.846726	0.840499	0.803184	0.810009	0.780188	0.864583	0.864961	0.828732	0.835115	0.806502	0.877976	0.872784	0.836832	0.848342	0.823769	0.863095	0.859543
R0363	0.799107	0.785657	0.768636	0.771846	0.713978	0.822917	0.813803	0.797313	0.799229	0.748163	0.845238	0.83697	0.826901	0.827237	0.779479		R0363	0.839286	0.838578	0.819399	0.820321	0.772544	0.845238	0.83697	0.826901	0.827237	0.779479	0.833333	0.826942	0.809358	0.81113	0.763429	0.825893	0.816196	0.801345	0.803036	0.752508	0.849702	0.848349	0.832059	0.833483	0.787766	0.864583	0.866544	0.843966	0.848055	0.808415	0.852679	0.844694
R0364	0.808036	0.804445	0.780318	0.779098	0.732325	0.818452	0.822327	0.787441	0.790965	0.745884	0.846726	0.847479	0.81564	0.825249	0.783902		R0364	0.834821	0.844868	0.806241	0.809022	0.770004	0.846726	0.847479	0.81564	0.825249	0.783902	0.831845	0.837437	0.801905	0.805289	0.765186	0.824405	0.831199	0.793643	0.798036	0.754743	0.846726	0.85253	0.817422	0.823206	0.785896	0.852679	0.853723	0.818515	0.828977	0.792944	0.85119	0.853968
R0365	0.81994	0.796504	0.770679	0.776941	0.741992	0.840774	0.826649	0.793834	0.802116	0.771934	0.852679	0.844549	0.816908	0.825155	0.789467		R0365	0.85119	0.843474	0.806283	0.815313	0.787392	0.852679	0.844549	0.816908	0.825155	0.789467	0.846726	0.835831	0.799163	0.808632	0.780715	0.84375	0.831515	0.797016	0.805993	0.776374	0.866071	0.853742	0.824908	0.832833	0.808738	0.873512	0.8755	0.829163	0.844829	0.81886	0.860119	0.849341
R0366	0.808036	0.797184	0.777856	0.779186	0.728915	0.818452	0.810069	0.786424	0.789589	0.74271	0.842262	0.848365	0.813273	0.825187	0.774491		R0366	0.837798	0.835272	0.807069	0.810833	0.770908	0.842262	0.848365	0.813273	0.825187	0.774491	0.834821	0.828618	0.802118	0.806488	0.766103	0.827381	0.821078	0.795608	0.799836	0.755746	0.846726	0.848736	0.821365	0.824394	0.784389	0.861607	0.875272	0.832176	0.846498	0.8026	0.854167	0.85275
R0367	0.830357	0.815701	0.793949	0.796444	0.757927	0.824405	0.813679	0.789731	0.793035	0.749095	0.852679	0.838323	0.83547	0.833991	0.78841		R0367	0.833333	0.827568	0.801319	0.804395	0.762793	0.852679	0.838323	0.83547	0.833991	0.78841	0.831845	0.822588	0.798625	0.801615	0.760344	0.828869	0.81794	0.793931	0.797504	0.755867	0.85119	0.84623	0.824464	0.82665	0.789116	0.873512	0.873093	0.848288	0.85526	0.819264	0.854167	0.845388
R0368	0.828869	0.812377	0.787474	0.794381	0.754759	0.833333	0.819706	0.794142	0.802233	0.760644	0.852679	0.837452	0.822015	0.82694	0.788137		R0368	0.852679	0.843088	0.820207	0.827436	0.788874	0.852679	0.837452	0.822015	0.82694	0.788137	0.845238	0.833417	0.806501	0.816111	0.777469	0.842262	0.83126	0.804746	0.81407	0.773354	0.875	0.87059	0.849161	0.855687	0.821304	0.876488	0.868264	0.838047	0.849007	0.822541	0.86756	0.857982
R0369	0.818452	0.806191	0.779824	0.779849	0.746934	0.833333	0.830036	0.79795	0.800246	0.767107	0.837798	0.846703	0.805132	0.816464	0.772076		R0369	0.840774	0.843313	0.803078	0.808275	0.777647	0.837798	0.846703	0.805132	0.816464	0.772076	0.837798	0.83629	0.802328	0.805464	0.773415	0.83631	0.832847	0.800984	0.803822	0.771185	0.861607	0.85865	0.827923	0.831591	0.807036	0.852679	0.865942	0.818905	0.831091	0.79352	0.857143	0.858633
R0370	0.811012	0.817754	0.765233	0.780281	0.730794	0.818452	0.826396	0.779336	0.790667	0.741789	0.86756	0.869681	0.844824	0.853281	0.810883		R0370	0.831845	0.839406	0.795557	0.806051	0.761545	0.86756	0.869681	0.844824	0.853281	0.810883	0.83631	0.843185	0.801859	0.812844	0.76733	0.831845	0.839249	0.795722	0.80755	0.761031	0.848214	0.861896	0.815351	0.827422	0.784984	0.872024	0.874547	0.84396	0.854474	0.817549	0.848214	0.855341
R0371	0.791667	0.772635	0.749549	0.752946	0.704574	0.808036	0.80263	0.77029	0.776207	0.727423	0.831845	0.82173	0.796457	0.80577	0.759879		R0371	0.818452	0.820323	0.782754	0.789263	0.743535	0.831845	0.82173	0.796457	0.80577	0.759879	0.816964	0.816052	0.781403	0.787191	0.741141	0.813988	0.813344	0.77741	0.783783	0.736927	0.840774	0.843521	0.813793	0.818049	0.77545	0.852679	0.844654	0.818228	0.825968	0.790718	0.831845	0.831063
R0372	0.809524	0.808621	0.769619	0.780439	0.729679	0.822917	0.825279	0.790862	0.79984	0.748627	0.84375	0.841383	0.812161	0.822577	0.777294		R0372	0.840774	0.846157	0.812193	0.821305	0.774657	0.84375	0.841383	0.812161	0.822577	0.777294	0.83631	0.838408	0.806611	0.815032	0.767908	0.830357	0.833117	0.799442	0.808585	0.759561	0.866071	0.874136	0.842309	0.850719	0.811309	0.854167	0.854592	0.816938	0.830017	0.792783	0.857143	0.857759
R0373	0.818452	0.821727	0.788205	0.795479	0.748421	0.81994	0.825602	0.788424	0.797491	0.749526	0.849702	0.845437	0.832547	0.836545	0.789952		R0373	0.828869	0.837843	0.799037	0.807895	0.762937	0.849702	0.845437	0.832547	0.836545	0.789952	0.828869	0.835515	0.798586	0.807548	0.76267	0.827381	0.834175	0.796086	0.805544	0.760592	0.849702	0.853775	0.827376	0.832767	0.792522	0.863095	0.867936	0.840378	0.850326	0.808808	0.848214	0.853573
R0374	0.794643	0.770215	0.754163	0.753934	0.708637	0.808036	0.7934	0.771111	0.774778	0.726322	0.849702	0.836653	0.828365	0.828907	0.785684		R0374	0.81994	0.810232	0.784456	0.788277	0.744555	0.849702	0.836653	0.828365	0.828907	0.785684	0.81994	0.807368	0.785088	0.788135	0.744307	0.813988	0.799252	0.778353	0.781622	0.735583	0.83631	0.829223	0.806921	0.809506	0.768113	0.869048	0.868804	0.845686	0.851992	0.813867	0.834821	0.824617
R0375	0.811012	0.79589	0.757929	0.765772	0.729371	0.828869	0.818683	0.780709	0.789032	0.754412	0.840774	0.8241	0.811399	0.814475	0.770193		R0375	0.834821	0.831357	0.790721	0.798321	0.763558	0.840774	0.8241	0.811399	0.814475	0.770193	0.830357	0.822033	0.781574	0.790569	0.756469	0.828869	0.82101	0.780709	0.789564	0.754417	0.85119	0.850395	0.814418	0.820493	0.788144	0.860119	0.852823	0.818637	0.829234	0.798779	0.845238	0.836471
R0376	0.821429	0.79778	0.785913	0.786149	0.74517	0.828869	0.809499	0.803278	0.799708	0.756791	0.854167	0.842642	0.832642	0.8352	0.791221		R0376	0.842262	0.826518	0.821634	0.817376	0.776363	0.854167	0.842642	0.832642	0.8352	0.791221	0.833333	0.816072	0.807092	0.805152	0.762822	0.833333	0.816072	0.807092	0.805152	0.762822	0.861607	0.852169	0.847763	0.842297	0.804342	0.875	0.876985	0.847684	0.855188	0.822304	0.855655	0.842062
R0377	0.793155	0.77962	0.745398	0.748034	0.708769	0.811012	0.801283	0.768841	0.770352	0.733235	0.827381	0.82276	0.800528	0.805278	0.754232		R0377	0.8125	0.807194	0.767646	0.77154	0.735808	0.827381	0.82276	0.800528	0.805278	0.754232	0.815476	0.810603	0.773878	0.775712	0.740144	0.8125	0.805432	0.769734	0.771985	0.735667	0.833333	0.829498	0.793376	0.799272	0.765239	0.842262	0.844233	0.804415	0.816545	0.776418	0.834821	0.83012
R0378	0.81994	0.814387	0.796491	0.798745	0.749717	0.818452	0.814449	0.794335	0.797035	0.747719	0.848214	0.836012	0.831395	0.832324	0.78757		R0378	0.83631	0.83483	0.817631	0.818616	0.773592	0.848214	0.836012	0.831395	0.832324	0.78757	0.831845	0.828209	0.811075	0.81264	0.766779	0.825893	0.821616	0.802944	0.805671	0.758331	0.860119	0.86424	0.842751	0.847186	0.80651	0.880952	0.884348	0.857819	0.866198	0.834808	0.85119	0.847724
R0379	0.830357	0.820861	0.779678	0.7898	0.760196	0.834821	0.824107	0.792246	0.798544	0.766835	0.864583	0.859983	0.835056	0.842621	0.807782		R0379	0.848214	0.845009	0.809482	0.815236	0.786937	0.864583	0.859983	0.835056	0.842621	0.807782	0.840774	0.829113	0.800281	0.805481	0.77554	0.83631	0.825226	0.79454	0.800526	0.769329	0.861607	0.864419	0.827578	0.834667	0.806028	0.875	0.876088	0.841435	0.851697	0.823866	0.861607	0.85605
R0380	0.816964	0.80238	0.774476	0.780001	0.737952	0.824405	0.817761	0.784213	0.791163	0.748542	0.825893	0.79979	0.783524	0.790398	0.747546		R0380	0.834821	0.836052	0.79796	0.804813	0.764759	0.825893	0.79979	0.783524	0.790398	0.747546	0.83631	0.835734	0.800648	0.807232	0.766552	0.828869	0.822797	0.790463	0.797434	0.755291	0.846726	0.845763	0.809672	0.817103	0.781611	0.849702	0.842049	0.801417	0.814827	0.783481	0.846726	0.847461
R0381	0.822917	0.807666	0.787996	0.790658	0.746263	0.825893	0.812051	0.795427	0.798059	0.750035	0.857143	0.849229	0.823226	0.831317	0.793829		R0381	0.839286	0.826776	0.811263	0.812825	0.770228	0.857143	0.849229	0.823226	0.831317	0.793829	0.834821	0.820741	0.804975	0.806894	0.763438	0.831845	0.81789	0.801564	0.803677	0.75929	0.855655	0.850216	0.834133	0.835236	0.794569	0.866071	0.863675	0.830119	0.84036	0.807602	0.857143	0.849331
R0382	0.800595	0.793792	0.765644	0.767975	0.720405	0.816964	0.817511	0.786447	0.788898	0.743074	0.855655	0.856622	0.835271	0.836814	0.797331		R0382	0.828869	0.829262	0.802626	0.802193	0.761022	0.855655	0.856622	0.835271	0.836814	0.797331	0.825893	0.827111	0.797844	0.798478	0.756365	0.821429	0.820776	0.790684	0.792484	0.749762	0.857143	0.857872	0.839742	0.839073	0.801437	0.852679	0.850706	0.825636	0.829793	0.793453	0.848214	0.848334
R0383	0.806548	0.781748	0.75352	0.756849	0.719934	0.803571	0.78417	0.750589	0.757294	0.715038	0.830357	0.81506	0.783761	0.792126	0.752447		R0383	0.824405	0.816586	0.77711	0.785469	0.745829	0.830357	0.81506	0.783761	0.792126	0.752447	0.81994	0.809448	0.767851	0.778244	0.738466	0.815476	0.803341	0.762646	0.773214	0.731915	0.831845	0.827195	0.785552	0.794476	0.758098	0.85119	0.858214	0.801996	0.817678	0.783859	0.833333	0.829685
R0384	0.799107	0.781838	0.760082	0.763343	0.714669	0.803571	0.795366	0.772921	0.775584	0.72102	0.825893	0.828768	0.79952	0.80891	0.751533		R0384	0.821429	0.825522	0.793149	0.797152	0.747683	0.825893	0.828768	0.79952	0.80891	0.751533	0.818452	0.821228	0.790734	0.793765	0.743274	0.808036	0.805676	0.777242	0.781485	0.727925	0.846726	0.844673	0.821303	0.823039	0.784297	0.852679	0.859381	0.822284	0.834074	0.790423	0.840774	0.843475
R0385	0.808036	0.79599	0.764169	0.771685	0.724503	0.821429	0.81885	0.772832	0.783954	0.743728	0.855655	0.84376	0.826553	0.832477	0.792051		R0385	0.827381	0.821909	0.778273	0.789785	0.752293	0.855655	0.84376	0.826553	0.832477	0.792051	0.828869	0.823956	0.781147	0.792385	0.754251	0.825893	0.821938	0.779411	0.790416	0.750129	0.849702	0.848979	0.811094	0.821402	0.784845	0.864583	0.86734	0.820698	0.837685	0.805045	0.845238	0.839797
R0386	0.833333	0.826127	0.791144	0.799415	0.766511	0.846726	0.852815	0.809373	0.820159	0.785817	0.863095	0.866002	0.834713	0.845801	0.80756		R0386	0.857143	0.863402	0.820021	0.830538	0.801266	0.863095	0.866002	0.834713	0.845801	0.80756	0.857143	0.860939	0.821944	0.831112	0.800997	0.854167	0.856428	0.817831	0.827309	0.796602	0.876488	0.876871	0.846108	0.853031	0.828226	0.877976	0.877832	0.846922	0.857646	0.828821	0.875	0.88003
R0387	0.809524	0.793969	0.780724	0.779605	0.730763	0.834821	0.833738	0.806017	0.809641	0.766267	0.860119	0.868543	0.836296	0.845914	0.801484		R0387	0.842262	0.846891	0.813394	0.818476	0.777441	0.860119	0.868543	0.836296	0.845914	0.801484	0.837798	0.841632	0.808706	0.812937	0.771047	0.83631	0.838347	0.807361	0.811306	0.768773	0.860119	0.865611	0.83374	0.840954	0.802552	0.857143	0.862199	0.825623	0.83788	0.797242	0.854167	0.855885
R0388	0.799107	0.777371	0.746245	0.753029	0.713803	0.809524	0.800676	0.761758	0.771462	0.72805	0.848214	0.844545	0.816348	0.824131	0.783644		R0388	0.827381	0.82711	0.785105	0.794543	0.754653	0.848214	0.844545	0.816348	0.824131	0.783644	0.821429	0.813663	0.775088	0.784778	0.74553	0.813988	0.805986	0.768169	0.777889	0.734937	0.845238	0.841138	0.809824	0.81647	0.780683	0.869048	0.874058	0.831322	0.845519	0.813549	0.839286	0.833528
R0389	0.827381	0.803492	0.773219	0.777854	0.746634	0.833333	0.815487	0.78389	0.78856	0.755306	0.858631	0.836069	0.824232	0.824173	0.791772		R0389	0.842262	0.827066	0.795704	0.798949	0.769475	0.858631	0.836069	0.824232	0.824173	0.791772	0.839286	0.821704	0.789211	0.794101	0.764357	0.83631	0.819701	0.787608	0.792158	0.760252	0.860119	0.847177	0.819353	0.824266	0.795101	0.869048	0.856435	0.825707	0.835875	0.80644	0.855655	0.840242
R0390	0.828869	0.821097	0.783853	0.796359	0.753774	0.839286	0.839763	0.794033	0.808659	0.768912	0.857143	0.856593	0.826087	0.83471	0.795501		R0390	0.849702	0.857803	0.806828	0.821671	0.784713	0.857143	0.856593	0.826087	0.83471	0.795501	0.849702	0.854755	0.806644	0.821435	0.784463	0.845238	0.845777	0.801484	0.815707	0.777809	0.86756	0.876027	0.833266	0.844005	0.811034	0.869048	0.872856	0.829407	0.844488	0.81213	0.858631	0.86324
R0391	0.806548	0.810998	0.78067	0.785512	0.729178	0.822917	0.831989	0.802401	0.80519	0.752956	0.837798	0.841374	0.805632	0.818471	0.771446		R0391	0.828869	0.838296	0.806022	0.811211	0.761379	0.837798	0.841374	0.805632	0.818471	0.771446	0.831845	0.840622	0.812282	0.815305	0.765587	0.830357	0.839597	0.811335	0.814281	0.763563	0.857143	0.86192	0.840665	0.843923	0.800906	0.854167	0.866883	0.823781	0.837673	0.795316	0.846726	0.851622
R0392	0.821429	0.801121	0.781318	0.783736	0.7481	0.828869	0.8141	0.790859	0.794463	0.757994	0.849702	0.844379	0.822109	0.828434	0.786005		R0392	0.839286	0.831346	0.804243	0.807397	0.773854	0.849702	0.844379	0.822109	0.828434	0.786005	0.83631	0.824059	0.79828	0.802424	0.769012	0.831845	0.820477	0.793837	0.798149	0.762981	0.85119	0.842717	0.814909	0.821573	0.789615	0.857143	0.856252	0.819332	0.830063	0.798512	0.849702	0.837926
R0393	0.800595	0.80183	0.761227	0.770149	0.718895	0.815476	0.818933	0.78644	0.790197	0.740817	0.822917	0.826945	0.793662	0.804817	0.748807		R0393	0.830357	0.832816	0.802784	0.806638	0.762596	0.822917	0.826945	0.793662	0.804817	0.748807	0.827381	0.829408	0.799719	0.802701	0.758162	0.822917	0.825879	0.795033	0.798499	0.75199	0.846726	0.84811	0.821721	0.826877	0.785226	0.842262	0.849497	0.810074	0.821806	0.777558	0.848214	0.848142
R0394	0.818452	0.810017	0.789459	0.791328	0.741203	0.827381	0.83124	0.798794	0.803245	0.754451	0.846726	0.842515	0.817043	0.823873	0.780124		R0394	0.845238	0.858541	0.817804	0.82359	0.781066	0.846726	0.842515	0.817043	0.823873	0.780124	0.845238	0.858528	0.817081	0.824009	0.780608	0.837798	0.848048	0.809695	0.816469	0.769774	0.857143	0.875724	0.823832	0.835517	0.797525	0.866071	0.872145	0.83207	0.842497	0.810066	0.855655	0.867444
R0395	0.808036	0.798332	0.743008	0.751568	0.722275	0.806548	0.793285	0.756667	0.757765	0.720633	0.848214	0.85184	0.815316	0.824806	0.778411		R0395	0.822917	0.811616	0.773163	0.775667	0.744675	0.848214	0.85184	0.815316	0.824806	0.778411	0.816964	0.801643	0.764932	0.767127	0.735157	0.8125	0.798811	0.762407	0.764216	0.72908	0.849702	0.845101	0.805544	0.812463	0.783011	0.858631	0.867773	0.822565	0.835731	0.794954	0.842262	0.830793
R0396	0.776786	0.763645	0.738886	0.743821	0.68738	0.793155	0.785348	0.763274	0.765788	0.710663	0.816964	0.811253	0.799431	0.798084	0.74422		R0396	0.803571	0.802249	0.773178	0.77783	0.725767	0.816964	0.811253	0.799431	0.798084	0.74422	0.802083	0.798436	0.772952	0.776517	0.723276	0.797619	0.7929	0.767963	0.77176	0.716871	0.824405	0.828983	0.802856	0.806845	0.755658	0.837798	0.838653	0.812321	0.816304	0.774028	0.821429	0.820434
R0397	0.815476	0.79616	0.762534	0.767661	0.738617	0.816964	0.810382	0.771213	0.776931	0.740783	0.831845	0.825029	0.80572	0.810922	0.760241		R0397	0.828869	0.823141	0.786749	0.79194	0.75865	0.831845	0.825029	0.80572	0.810922	0.760241	0.828869	0.821251	0.786749	0.791837	0.758185	0.825893	0.81631	0.782166	0.787715	0.753702	0.85119	0.846261	0.814747	0.819398	0.790541	0.854167	0.8588	0.821376	0.831414	0.794129	0.845238	0.835795
R0398	0.813988	0.796369	0.775397	0.778386	0.735817	0.808036	0.793474	0.781339	0.779728	0.727936	0.815476	0.804301	0.788988	0.793291	0.73632		R0398	0.813988	0.801734	0.790643	0.787629	0.737112	0.815476	0.804301	0.788988	0.793291	0.73632	0.813988	0.80012	0.788537	0.787254	0.736396	0.8125	0.797547	0.787108	0.785688	0.73415	0.831845	0.822414	0.814813	0.81012	0.763024	0.839286	0.838501	0.80813	0.815903	0.771892	0.828869	0.818677
R0399	0.813988	0.801871	0.774076	0.777852	0.735306	0.821429	0.819724	0.790081	0.79208	0.746682	0.846726	0.838503	0.832377	0.829129	0.782344		R0399	0.827381	0.827489	0.796818	0.798573	0.755727	0.846726	0.838503	0.832377	0.829129	0.782344	0.827381	0.824369	0.797434	0.798473	0.755522	0.825893	0.822604	0.79427	0.79612	0.753307	0.855655	0.852596	0.835153	0.832662	0.796431	0.866071	0.870502	0.844967	0.848789	0.810285	0.848214	0.844126
R0400	0.815476	0.806686	0.772129	0.780827	0.736279	0.83631	0.839265	0.796826	0.807187	0.765841	0.839286	0.839648	0.805221	0.81636	0.768536		R0400	0.85119	0.855648	0.816076	0.825534	0.787949	0.839286	0.839648	0.805221	0.81636	0.768536	0.84375	0.847017	0.805459	0.815169	0.776914	0.839286	0.840989	0.800391	0.81021	0.770397	0.86756	0.870703	0.838954	0.846807	0.811493	0.857143	0.854724	0.818742	0.830284	0.795042	0.86756	0.866531
R0401	0.813988	0.807057	0.770555	0.779139	0.733158	0.833333	0.834605	0.799641	0.806609	0.761184	0.858631	0.873364	0.831097	0.846931	0.796382		R0401	0.840774	0.841331	0.806291	0.814346	0.7719	0.858631	0.873364	0.831097	0.846931	0.796382	0.842262	0.843746	0.809636	0.816541	0.774204	0.837798	0.839835	0.805067	0.812356	0.767785	0.863095	0.862472	0.836101	0.840489	0.804745	0.872024	0.885799	0.847431	0.860847	0.816218	0.855655	0.855315
R0402	0.787202	0.770272	0.753875	0.747313	0.703817	0.799107	0.794309	0.768021	0.766351	0.718273	0.813988	0.804677	0.776994	0.78343	0.736902		R0402	0.8125	0.810598	0.781396	0.780151	0.737757	0.813988	0.804677	0.776994	0.78343	0.736902	0.8125	0.810455	0.779748	0.780612	0.737162	0.808036	0.805054	0.776507	0.776947	0.730799	0.830357	0.828415	0.804911	0.800541	0.764554	0.840774	0.847115	0.802129	0.812362	0.776809	0.828869	0.828939
R0403	0.802083	0.778754	0.743321	0.753348	0.711912	0.797619	0.775845	0.742757	0.749984	0.706249	0.827381	0.80582	0.783849	0.79145	0.748746		R0403	0.816964	0.805288	0.766872	0.774341	0.735453	0.827381	0.80582	0.783849	0.79145	0.748746	0.813988	0.792148	0.761342	0.768615	0.73047	0.809524	0.785947	0.755987	0.763382	0.723919	0.846726	0.837938	0.808616	0.816532	0.778185	0.83631	0.829631	0.783186	0.799546	0.762029	0.842262	0.82015
R0404	0.809524	0.77713	0.755682	0.759322	0.723951	0.815476	0.795185	0.769223	0.773382	0.732247	0.845238	0.828254	0.796431	0.807767	0.773388		R0404	0.828869	0.81399	0.784159	0.788107	0.752627	0.845238	0.828254	0.796431	0.807767	0.773388	0.833333	0.81647	0.791788	0.79491	0.758727	0.821429	0.803083	0.775405	0.780524	0.74149	0.85119	0.83845	0.819134	0.819794	0.785935	0.872024	0.868624	0.827029	0.839744	0.814269	0.848214	0.835526
R0405	0.827381	0.817318	0.768497	0.78373	0.751958	0.839286	0.839904	0.787326	0.802388	0.769542	0.864583	0.856355	0.836166	0.84344	0.805296		R0405	0.854167	0.858889	0.803924	0.819855	0.79133	0.864583	0.856355	0.836166	0.84344	0.805296	0.849702	0.852466	0.795668	0.812505	0.784659	0.845238	0.84696	0.792613	0.808887	0.778148	0.866071	0.872709	0.817521	0.834875	0.808473	0.876488	0.871466	0.836497	0.850264	0.822466	0.863095	0.862665
R0406	0.818452	0.783177	0.764776	0.767676	0.734109	0.842262	0.820762	0.793112	0.798153	0.768389	0.852679	0.834001	0.816487	0.821619	0.782847		R0406	0.857143	0.844755	0.813641	0.817678	0.791475	0.852679	0.834001	0.816487	0.821619	0.782847	0.857143	0.84218	0.813641	0.817157	0.791371	0.846726	0.824658	0.797197	0.802541	0.775477	0.86756	0.854921	0.820086	0.828584	0.805762	0.875	0.86622	0.832976	0.841989	0.817221	0.864583	0.848829
R0407	0.839286	0.845977	0.797901	0.808961	0.77403	0.839286	0.845396	0.803907	0.81115	0.774146	0.866071	0.863283	0.84644	0.850694	0.810199		R0407	0.849702	0.855894	0.820793	0.824467	0.789801	0.866071	0.863283	0.84644	0.850694	0.810199	0.845238	0.852088	0.811384	0.819175	0.78251	0.845238	0.852088	0.811384	0.819175	0.78251	0.866071	0.873139	0.84297	0.849032	0.812338	0.88244	0.887643	0.857168	0.867537	0.833588	0.869048	0.872084
R0408	0.779762	0.762221	0.738661	0.742828	0.687545	0.802083	0.7959	0.761559	0.76865	0.719085	0.827381	0.832279	0.788794	0.802453	0.753497		R0408	0.818452	0.825236	0.78142	0.790278	0.743723	0.827381	0.832279	0.788794	0.802453	0.753497	0.813988	0.815734	0.775179	0.783478	0.736826	0.806548	0.805567	0.767915	0.775987	0.726116	0.824405	0.830396	0.786582	0.796544	0.752724	0.842262	0.85574	0.797604	0.815314	0.776437	0.827381	0.828908
R0409	0.803571	0.784904	0.766344	0.765678	0.719588	0.811012	0.800332	0.786396	0.781806	0.730539	0.84375	0.82459	0.826138	0.822561	0.775638		R0409	0.813988	0.803214	0.791263	0.785325	0.735624	0.84375	0.82459	0.826138	0.822561	0.775638	0.8125	0.801082	0.789775	0.783397	0.73352	0.811012	0.799191	0.786396	0.780921	0.731306	0.834821	0.826946	0.813751	0.809982	0.765094	0.860119	0.844361	0.839684	0.838153	0.800312	0.827381	0.813353
R0410	0.821429	0.819244	0.779919	0.78445	0.752948	0.81994	0.81977	0.780834	0.78655	0.750091	0.828869	0.82726	0.798262	0.80587	0.761873		R0410	0.824405	0.823268	0.786487	0.790938	0.756821	0.828869	0.82726	0.798262	0.80587	0.761873	0.825893	0.824604	0.788606	0.793258	0.758805	0.822917	0.821733	0.783933	0.789532	0.754535	0.839286	0.838979	0.805719	0.81131	0.777447	0.85119	0.852837	0.814106	0.825532	0.792908	0.840774	0.845606
R0411	0.809524	0.784633	0.760292	0.765539	0.727643	0.806548	0.78152	0.764025	0.764646	0.724736	0.834821	0.836722	0.802288	0.814854	0.762829		R0411	0.828869	0.815775	0.79011	0.79399	0.756806	0.834821	0.836722	0.802288	0.814854	0.762829	0.821429	0.802504	0.780602	0.783808	0.745764	0.818452	0.799793	0.776779	0.780567	0.741521	0.849702	0.842682	0.820394	0.824689	0.786362	0.858631	0.854879	0.821042	0.832621	0.798041	0.848214	0.834739
R0412	0.787202	0.774312	0.745158	0.75151	0.698184	0.796131	0.785184	0.7606	0.765443	0.711157	0.855655	0.861239	0.82423	0.836729	0.794571		R0412	0.80506	0.797685	0.769957	0.77485	0.725028	0.855655	0.861239	0.82423	0.836729	0.794571	0.803571	0.794874	0.767457	0.772894	0.722206	0.802083	0.793886	0.766586	0.77187	0.720256	0.825893	0.82119	0.797252	0.800686	0.755042	0.860119	0.863977	0.826306	0.839047	0.801386	0.827381	0.822897
R0413	0.797619	0.780662	0.765524	0.766824	0.715527	0.815476	0.8083	0.788471	0.790821	0.739845	0.822917	0.820983	0.793183	0.800754	0.749025		R0413	0.822917	0.818698	0.793529	0.797399	0.751278	0.822917	0.820983	0.793183	0.800754	0.749025	0.824405	0.816414	0.797567	0.799474	0.752998	0.822917	0.815358	0.796661	0.798424	0.751009	0.849702	0.848304	0.828739	0.832334	0.789022	0.85119	0.859403	0.821149	0.833433	0.789796	0.846726	0.83908
R0414	0.830357	0.827988	0.79711	0.80553	0.763339	0.833333	0.834293	0.806188	0.813727	0.767405	0.86756	0.873424	0.849602	0.857902	0.815062		R0414	0.854167	0.861048	0.831678	0.839076	0.79703	0.86756	0.873424	0.849602	0.857902	0.815062	0.84375	0.845983	0.817655	0.825219	0.782115	0.839286	0.839763	0.811524	0.819594	0.77563	0.873512	0.877324	0.854207	0.860059	0.824476	0.879464	0.887218	0.860707	0.870706	0.831594	0.86756	0.86662
R0415	0.813988	0.806798	0.777459	0.782641	0.741286	0.824405	0.831828	0.791473	0.79909	0.755888	0.833333	0.835434	0.80861	0.815173	0.766869		R0415	0.839286	0.851068	0.811466	0.817997	0.777789	0.833333	0.835434	0.80861	0.815173	0.766869	0.833333	0.843676	0.80105	0.809888	0.76861	0.831845	0.840463	0.799713	0.808316	0.766317	0.866071	0.871714	0.846299	0.850535	0.81484	0.849702	0.863762	0.823217	0.834562	0.791056	0.857143	0.86299
R0416	0.808036	0.802773	0.78001	0.782064	0.729407	0.821429	0.824069	0.795686	0.798184	0.748741	0.84375	0.842859	0.81501	0.823544	0.778633		R0416	0.834821	0.842153	0.80651	0.811554	0.76843	0.84375	0.842859	0.81501	0.823544	0.778633	0.833333	0.838239	0.805922	0.809481	0.766204	0.830357	0.833937	0.803632	0.806837	0.76189	0.848214	0.853745	0.819745	0.827279	0.786453	0.858631	0.864318	0.832539	0.841107	0.800826	0.848214	0.8498
R0417	0.813988	0.806768	0.767426	0.778253	0.736006	0.818452	0.811271	0.780457	0.787456	0.742666	0.85119	0.849428	0.819479	0.83009	0.7877		R0417	0.839286	0.837132	0.806621	0.812415	0.773272	0.85119	0.849428	0.819479	0.83009	0.7877	0.834821	0.83109	0.798889	0.806352	0.766203	0.828869	0.825409	0.790268	0.798985	0.757799	0.863095	0.864567	0.837581	0.84469	0.80717	0.854167	0.856084	0.817446	0.830285	0.792657	0.860119	0.855433
R0418	0.813988	0.784761	0.753392	0.761376	0.732651	0.81994	0.801212	0.76227	0.771592	0.741382	0.858631	0.8433	0.825749	0.830341	0.796969		R0418	0.842262	0.832921	0.788698	0.798584	0.774659	0.858631	0.8433	0.825749	0.830341	0.796969	0.834821	0.822748	0.776878	0.7873	0.763576	0.827381	0.810664	0.767458	0.778088	0.752552	0.863095	0.853035	0.812782	0.822589	0.80442	0.866071	0.852257	0.823118	0.833614	0.807896	0.845238	0.830718
R0419	0.779762	0.774278	0.738258	0.743365	0.691688	0.791667	0.796081	0.753745	0.761879	0.707081	0.824405	0.83335	0.800825	0.808001	0.751855		R0419	0.811012	0.824512	0.779336	0.787881	0.73593	0.824405	0.83335	0.800825	0.808001	0.751855	0.799107	0.807679	0.762251	0.771071	0.717969	0.794643	0.804388	0.757592	0.76678	0.7119	0.840774	0.852232	0.813414	0.822118	0.777832	0.846726	0.864342	0.818868	0.829041	0.78552	0.830357	0.838291
R0420	0.797619	0.77636	0.741965	0.749649	0.714077	0.816964	0.810959	0.772934	0.780684	0.741334	0.839286	0.838168	0.800168	0.814432	0.771057		R0420	0.840774	0.842087	0.803129	0.810965	0.776183	0.839286	0.838168	0.800168	0.814432	0.771057	0.828869	0.825107	0.784818	0.79394	0.758262	0.824405	0.817749	0.781337	0.789782	0.751672	0.860119	0.859156	0.830288	0.834527	0.804128	0.849702	0.862117	0.80351	0.824015	0.786772	0.85119	0.84634
R0421	0.809524	0.785304	0.775465	0.767146	0.730039	0.811012	0.793888	0.780512	0.772877	0.73219	0.830357	0.812553	0.812571	0.807943	0.757101		R0421	0.833333	0.826038	0.813485	0.802992	0.765647	0.830357	0.812553	0.812571	0.807943	0.757101	0.825893	0.81321	0.80184	0.791813	0.75453	0.818452	0.802617	0.786367	0.780119	0.74336	0.855655	0.844033	0.837079	0.827795	0.797299	0.858631	0.851242	0.837168	0.832975	0.800277	0.855655	0.839331
R0422	0.793155	0.782651	0.759337	0.760276	0.712768	0.803571	0.797548	0.78519	0.781678	0.726678	0.827381	0.825166	0.809505	0.812909	0.756015		R0422	0.81994	0.815668	0.803528	0.800333	0.749567	0.827381	0.825166	0.809505	0.812909	0.756015	0.815476	0.812086	0.795885	0.795019	0.742127	0.8125	0.809277	0.792044	0.791608	0.738053	0.85119	0.842723	0.837749	0.834619	0.792353	0.840774	0.840733	0.822325	0.826766	0.775961	0.833333	0.826512
R0423	0.811012	0.81163	0.763784	0.77152	0.730779	0.813988	0.818505	0.771333	0.779526	0.734833	0.816964	0.809246	0.780068	0.785904	0.737503		R0423	0.828869	0.831296	0.786649	0.793758	0.757003	0.816964	0.809246	0.780068	0.785904	0.737503	0.827381	0.830524	0.7846	0.791837	0.754708	0.81994	0.822359	0.777643	0.784839	0.744146	0.837798	0.840374	0.795684	0.805315	0.769742	0.833333	0.83546	0.793982	0.802979	0.762958	0.842262	0.843016
R0424	0.824405	0.815315	0.784221	0.793347	0.749841	0.837798	0.830077	0.804435	0.80963	0.769873	0.840774	0.821921	0.807544	0.813132	0.771722		R0424	0.85119	0.841767	0.817853	0.822262	0.789728	0.840774	0.821921	0.807544	0.813132	0.771722	0.85119	0.840465	0.820184	0.823123	0.789674	0.845238	0.835249	0.812849	0.81678	0.781405	0.864583	0.859121	0.835368	0.840929	0.808623	0.863095	0.86147	0.827053	0.839567	0.804429	0.860119	0.851473
R0425	0.791667	0.768452	0.753272	0.754821	0.708641	0.806548	0.796589	0.776987	0.777463	0.729937	0.840774	0.839776	0.814346	0.821847	0.776248		R0425	0.8125	0.809715	0.78318	0.784591	0.738965	0.840774	0.839776	0.814346	0.821847	0.776248	0.811012	0.805864	0.781857	0.782679	0.736643	0.806548	0.800214	0.776987	0.778052	0.730275	0.842262	0.840751	0.815737	0.817654	0.780784	0.858631	0.864423	0.827069	0.837694	0.803014	0.825893	0.820866
R0426	0.790179	0.795875	0.740917	0.746593	0.703277	0.793155	0.804721	0.743253	0.749197	0.707674	0.824405	0.814567	0.784154	0.791161	0.74946		R0426	0.802083	0.816626	0.754326	0.760516	0.72131	0.824405	0.814567	0.784154	0.791161	0.74946	0.806548	0.816029	0.759042	0.766778	0.726742	0.803571	0.811285	0.756714	0.764191	0.722314	0.816964	0.832059	0.770993	0.779328	0.7424	0.834821	0.826765	0.783344	0.795048	0.765346	0.822917	0.829629
R0427	0.803571	0.793846	0.770948	0.769297	0.724127	0.808036	0.796802	0.776832	0.774613	0.730413	0.834821	0.826605	0.803322	0.811425	0.764255		R0427	0.830357	0.826149	0.801427	0.80109	0.762682	0.834821	0.826605	0.803322	0.811425	0.764255	0.822917	0.815342	0.790157	0.791082	0.751322	0.821429	0.812192	0.788784	0.789478	0.749039	0.849702	0.849541	0.829947	0.829224	0.790703	0.855655	0.861103	0.8198	0.833734	0.795029	0.848214	0.841406
R0428	0.845238	0.82099	0.802921	0.81043	0.775929	0.863095	0.853176	0.824206	0.836028	0.801289	0.886905	0.879209	0.860504	0.868952	0.835899		R0428	0.869048	0.863244	0.830187	0.842902	0.810374	0.886905	0.879209	0.860504	0.868952	0.835899	0.869048	0.861921	0.830187	0.842773	0.810037	0.864583	0.856052	0.825543	0.837751	0.803584	0.883929	0.879479	0.852581	0.862435	0.832307	0.89881	0.90211	0.864371	0.880118	0.853113	0.876488	0.870353
R0429	0.791667	0.773628	0.756698	0.75645	0.708475	0.796131	0.781535	0.773846	0.769818	0.714881	0.833333	0.825107	0.82359	0.816242	0.768005		R0429	0.818452	0.809433	0.804984	0.79664	0.747404	0.833333	0.825107	0.82359	0.816242	0.768005	0.811012	0.80015	0.78875	0.78526	0.736118	0.799107	0.787029	0.7758	0.77339	0.71888	0.837798	0.831531	0.827666	0.820949	0.774268	0.85119	0.850353	0.832433	0.831254	0.793301	0.833333	0.823721
R0430	0.791667	0.773538	0.744367	0.748724	0.698284	0.794643	0.774502	0.751893	0.752762	0.703407	0.818452	0.806874	0.791617	0.796927	0.735325		R0430	0.815476	0.798435	0.772563	0.775052	0.734395	0.818452	0.806874	0.791617	0.796927	0.735325	0.809524	0.78833	0.76633	0.767095	0.725431	0.800595	0.779598	0.758262	0.759082	0.712844	0.837798	0.831039	0.808462	0.808088	0.767866	0.848214	0.852079	0.811804	0.824754	0.779526	0.833333	0.816383
R0431	0.840774	0.83857	0.803166	0.813038	0.772644	0.849702	0.852566	0.813875	0.825	0.785296	0.872024	0.866251	0.848303	0.856208	0.816596		R0431	0.870536	0.870773	0.839149	0.848132	0.81579	0.872024	0.866251	0.848303	0.856208	0.816596	0.866071	0.868014	0.833625	0.842693	0.809382	0.858631	0.857002	0.824785	0.833897	0.79847	0.888393	0.894806	0.861387	0.873205	0.840868	0.880952	0.878222	0.847884	0.860441	0.829526	0.883929	0.883952
R0432	0.80506	0.783158	0.760008	0.763263	0.718668	0.815476	0.797411	0.776293	0.777124	0.734176	0.848214	0.83356	0.805382	0.813175	0.779447		R0432	0.833333	0.832103	0.794228	0.798243	0.761384	0.848214	0.83356	0.805382	0.813175	0.779447	0.831845	0.823255	0.79244	0.795763	0.758472	0.821429	0.805322	0.783426	0.785388	0.742803	0.846726	0.857696	0.813757	0.819471	0.781346	0.873512	0.864582	0.838234	0.843745	0.817949	0.840774	0.836955
R0433	0.809524	0.795313	0.769756	0.768757	0.730553	0.821429	0.815281	0.787295	0.786669	0.74713	0.854167	0.84465	0.820646	0.828208	0.790731		R0433	0.834821	0.832996	0.800791	0.801553	0.767218	0.854167	0.84465	0.820646	0.828208	0.790731	0.830357	0.827745	0.796896	0.796672	0.760435	0.827381	0.822644	0.792474	0.792725	0.75591	0.857143	0.850484	0.829504	0.828221	0.798593	0.873512	0.86472	0.840342	0.846433	0.819737	0.846726	0.844979
R0434	0.824405	0.806709	0.789749	0.790556	0.751401	0.824405	0.811515	0.792383	0.79425	0.750889	0.85119	0.840195	0.816792	0.826073	0.786845		R0434	0.827381	0.818886	0.796072	0.798076	0.755696	0.85119	0.840195	0.816792	0.826073	0.786845	0.828869	0.818329	0.797328	0.799952	0.757314	0.827381	0.817258	0.796448	0.798917	0.755303	0.848214	0.845758	0.820551	0.825134	0.785402	0.876488	0.868681	0.838919	0.84952	0.824412	0.840774	0.834879
R0435	0.808036	0.787099	0.7598	0.764366	0.721582	0.821429	0.81198	0.776624	0.783693	0.740134	0.854167	0.859142	0.817286	0.832805	0.78674		R0435	0.831845	0.825121	0.790318	0.795533	0.757069	0.854167	0.859142	0.817286	0.832805	0.78674	0.825893	0.81566	0.782313	0.787084	0.748144	0.824405	0.814061	0.779654	0.78495	0.745949	0.845238	0.842169	0.810346	0.816836	0.776121	0.858631	0.868205	0.817462	0.836101	0.793573	0.845238	0.838399
R0436	0.803571	0.796744	0.763687	0.770722	0.719033	0.818452	0.818041	0.785804	0.790907	0.740917	0.837798	0.826043	0.811799	0.815913	0.7667		R0436	0.825893	0.829142	0.792455	0.798245	0.751924	0.837798	0.826043	0.811799	0.815913	0.7667	0.824405	0.82772	0.789795	0.79631	0.749592	0.821429	0.825659	0.788071	0.794278	0.745581	0.834821	0.839701	0.802015	0.810077	0.764444	0.849702	0.84468	0.81693	0.825613	0.784252	0.831845	0.835394
R0437	0.8125	0.80421	0.766068	0.777154	0.737097	0.822917	0.819468	0.780274	0.791545	0.751814	0.846726	0.837536	0.819975	0.82546	0.785174		R0437	0.839286	0.839251	0.798843	0.809942	0.775549	0.846726	0.837536	0.819975	0.82546	0.785174	0.83631	0.832699	0.794137	0.804992	0.771045	0.828869	0.825147	0.785833	0.797295	0.760525	0.866071	0.867754	0.834235	0.843726	0.813152	0.863095	0.863738	0.827542	0.838938	0.80886	0.860119	0.857655
R0438	0.816964	0.801643	0.768235	0.776379	0.741708	0.824405	0.815527	0.78873	0.794759	0.75204	0.834821	0.834001	0.806596	0.816464	0.765112		R0438	0.831845	0.830074	0.794912	0.803266	0.763045	0.834821	0.834001	0.806596	0.816464	0.765112	0.834821	0.83143	0.800289	0.807361	0.767069	0.828869	0.824136	0.792656	0.80033	0.758531	0.857143	0.861305	0.829828	0.837107	0.799639	0.860119	0.865216	0.829077	0.841205	0.802278	0.852679	0.853012
R0439	0.793155	0.781525	0.734491	0.747888	0.70432	0.80506	0.801799	0.750889	0.765517	0.720939	0.848214	0.843251	0.816073	0.823789	0.782938		R0439	0.822917	0.826846	0.770649	0.786296	0.747989	0.848214	0.843251	0.816073	0.823789	0.782938	0.816964	0.816462	0.762944	0.77776	0.738972	0.8125	0.810471	0.757757	0.772628	0.732488	0.840774	0.852028	0.795697	0.812917	0.773925	0.854167	0.857013	0.809108	0.824797	0.791975	0.83631	0.834486
R0440	0.831845	0.811612	0.78485	0.787088	0.75815	0.827381	0.813718	0.790764	0.788824	0.752435	0.845238	0.844504	0.811801	0.822485	0.775635		R0440	0.837798	0.830526	0.80309	0.800215	0.768764	0.845238	0.844504	0.811801	0.822485	0.775635	0.83631	0.82852	0.801774	0.798452	0.766636	0.830357	0.817798	0.793395	0.79101	0.75761	0.855655	0.854678	0.823001	0.823535	0.795149	0.86756	0.874698	0.832346	0.844571	0.809399	0.849702	0.842855
R0441	0.803571	0.792947	0.764043	0.764542	0.725424	0.809524	0.800366	0.772161	0.772257	0.734012	0.821429	0.810383	0.79161	0.796301	0.747818		R0441	0.822917	0.818082	0.790115	0.78902	0.753881	0.821429	0.810383	0.79161	0.796301	0.747818	0.816964	0.807815	0.779654	0.779919	0.744866	0.813988	0.80366	0.777381	0.777358	0.740589	0.846726	0.850095	0.81603	0.820175	0.786975	0.845238	0.85049	0.807219	0.817287	0.783923	0.833333	0.824775
R0442	0.824405	0.808561	0.795138	0.794843	0.750893	0.83631	0.826788	0.80573	0.807197	0.767927	0.860119	0.857167	0.838141	0.840893	0.800736		R0442	0.85119	0.848687	0.827101	0.827409	0.790056	0.860119	0.857167	0.838141	0.840893	0.800736	0.84375	0.837999	0.813262	0.815833	0.778692	0.839286	0.831114	0.809828	0.811755	0.7721	0.866071	0.866083	0.845313	0.846881	0.811709	0.870536	0.872563	0.841128	0.850457	0.815793	0.858631	0.850896
R0443	0.809524	0.811831	0.774778	0.78034	0.737569	0.818452	0.82946	0.789401	0.795222	0.749894	0.840774	0.849387	0.818143	0.827665	0.779083		R0443	0.830357	0.844646	0.799444	0.807286	0.766806	0.840774	0.849387	0.818143	0.827665	0.779083	0.827381	0.838889	0.797056	0.803593	0.762414	0.824405	0.836791	0.795088	0.801473	0.758373	0.857143	0.866908	0.832989	0.838361	0.80407	0.852679	0.87084	0.82624	0.837924	0.7972	0.846726	0.855045
R0444	0.813988	0.794309	0.76746	0.777056	0.73466	0.818452	0.802052	0.774963	0.783159	0.74149	0.839286	0.826607	0.814281	0.817706	0.771086		R0444	0.830357	0.824776	0.79168	0.800689	0.759306	0.839286	0.826607	0.814281	0.817706	0.771086	0.828869	0.816267	0.787703	0.796732	0.756595	0.825893	0.811701	0.783654	0.792803	0.752229	0.85119	0.850895	0.816391	0.826779	0.78908	0.861607	0.854995	0.82718	0.836524	0.803172	0.84375	0.830639
R0445	0.803571	0.769514	0.751648	0.755958	0.720785	0.806548	0.786171	0.758604	0.765795	0.724153	0.842262	0.842379	0.805735	0.818943	0.774264		R0445	0.828869	0.816795	0.784884	0.791879	0.757646	0.842262	0.842379	0.805735	0.818943	0.774264	0.822917	0.804203	0.773939	0.781986	0.748087	0.816964	0.796978	0.769502	0.776928	0.739525	0.849702	0.845207	0.810052	0.818176	0.787908	0.854167	0.863614	0.802915	0.823395	0.792609	0.845238	0.831417
R0446	0.78125	0.782446	0.732742	0.73949	0.693236	0.799107	0.813531	0.749391	0.760603	0.718559	0.825893	0.824794	0.784336	0.793964	0.755409		R0446	0.815476	0.833068	0.768258	0.780521	0.742313	0.825893	0.824794	0.784336	0.793964	0.755409	0.8125	0.828215	0.763582	0.776089	0.737702	0.808036	0.82184	0.758649	0.771302	0.731161	0.833333	0.845986	0.792222	0.803374	0.767112	0.84375	0.845051	0.799005	0.8108	0.781	0.830357	0.843506
R0447	0.784226	0.769125	0.747153	0.741648	0.686353	0.799107	0.790869	0.762186	0.758286	0.707776	0.828869	0.804807	0.801986	0.792296	0.751078		R0447	0.816964	0.807895	0.78338	0.777359	0.73521	0.828869	0.804807	0.801986	0.792296	0.751078	0.813988	0.805093	0.78003	0.773547	0.730752	0.806548	0.795233	0.76916	0.764406	0.719657	0.830357	0.822657	0.800666	0.79649	0.754133	0.840774	0.821016	0.800035	0.800122	0.768262	0.83631	0.824673
R0448	0.793155	0.770894	0.725409	0.736355	0.701201	0.806548	0.798847	0.747594	0.759778	0.719856	0.837798	0.80521	0.800496	0.799219	0.76637		R0448	0.818452	0.81347	0.761285	0.77438	0.737493	0.837798	0.80521	0.800496	0.799219	0.76637	0.815476	0.807791	0.756895	0.770711	0.732601	0.815476	0.807791	0.756895	0.770711	0.732601	0.837798	0.829514	0.789794	0.801044	0.765606	0.852679	0.828104	0.808507	0.813408	0.787651	0.834821	0.826061
R0449	0.808036	0.792063	0.777044	0.777412	0.726815	0.818452	0.803798	0.790024	0.789262	0.741781	0.845238	0.832879	0.822974	0.822489	0.779939		R0449	0.842262	0.832618	0.817407	0.816402	0.776195	0.845238	0.832879	0.822974	0.822489	0.779939	0.840774	0.829444	0.813608	0.814114	0.773616	0.828869	0.814102	0.801036	0.80165	0.75634	0.857143	0.854376	0.837161	0.838311	0.797425	0.861607	0.860538	0.830456	0.836589	0.80345	0.857143	0.846612
R0450	0.821429	0.803288	0.774774	0.777344	0.743235	0.834821	0.82668	0.798732	0.803041	0.761091	0.864583	0.848766	0.844377	0.84263	0.804003		R0450	0.848214	0.838914	0.814054	0.818908	0.780853	0.864583	0.848766	0.844377	0.84263	0.804003	0.84375	0.833848	0.809882	0.813452	0.774339	0.840774	0.830999	0.806034	0.810078	0.770079	0.861607	0.861958	0.829632	0.837085	0.800894	0.873512	0.87063	0.835956	0.846363	0.817252	0.864583	0.858763
R0451	0.811012	0.788578	0.764816	0.770471	0.724753	0.813988	0.795918	0.781133	0.781731	0.730061	0.858631	0.851836	0.832234	0.836205	0.794154		R0451	0.825893	0.815335	0.789808	0.793833	0.747412	0.858631	0.851836	0.832234	0.836205	0.794154	0.825893	0.812228	0.792601	0.79456	0.747318	0.818452	0.804006	0.785706	0.787498	0.736726	0.842262	0.832185	0.814626	0.815351	0.772271	0.86756	0.868329	0.832509	0.842927	0.807278	0.839286	0.83051
R0452	0.794643	0.772686	0.739477	0.747516	0.705781	0.806548	0.798792	0.755743	0.764778	0.723278	0.840774	0.837059	0.798948	0.810401	0.77208		R0452	0.81994	0.815851	0.770985	0.778956	0.743562	0.840774	0.837059	0.798948	0.810401	0.77208	0.816964	0.809529	0.766461	0.775151	0.738779	0.8125	0.803151	0.761516	0.770257	0.732255	0.840774	0.83995	0.801046	0.808045	0.77358	0.849702	0.843952	0.801545	0.815205	0.784811	0.833333	0.828553
R0453	0.834821	0.812673	0.794589	0.796439	0.764545	0.840774	0.823886	0.804337	0.806031	0.773115	0.858631	0.845	0.825597	0.83025	0.797887		R0453	0.85119	0.837444	0.817524	0.818343	0.788997	0.858631	0.845	0.825597	0.83025	0.797887	0.848214	0.833561	0.81422	0.815327	0.784346	0.84375	0.826026	0.808723	0.80995	0.777664	0.86756	0.860067	0.840195	0.840924	0.812758	0.879464	0.877296	0.84052	0.848403	0.829392	0.869048	0.862619
R0454	0.794643	0.787074	0.74797	0.749439	0.711435	0.803571	0.801867	0.757535	0.762481	0.722886	0.833333	0.816797	0.7954	0.802139	0.763336		R0454	0.822917	0.829071	0.781569	0.78714	0.751022	0.833333	0.816797	0.7954	0.802139	0.763336	0.8125	0.812358	0.765879	0.772412	0.735548	0.811012	0.811342	0.764949	0.771415	0.733468	0.839286	0.846534	0.796363	0.806218	0.773578	0.85119	0.845049	0.807149	0.8181	0.789631	0.828869	0.832422
R0455	0.791667	0.786915	0.754241	0.760633	0.706063	0.803571	0.801503	0.774124	0.778884	0.722228	0.83631	0.832097	0.805319	0.816339	0.765872		R0455	0.825893	0.834626	0.800226	0.80665	0.755298	0.83631	0.832097	0.805319	0.816339	0.765872	0.816964	0.822171	0.78671	0.794013	0.741932	0.8125	0.814545	0.781109	0.788551	0.73522	0.845238	0.855318	0.826903	0.832435	0.782831	0.861607	0.871462	0.8303	0.845091	0.803773	0.831845	0.83746
R0456	0.806548	0.773983	0.756397	0.757074	0.722278	0.815476	0.79076	0.774849	0.774855	0.73462	0.84375	0.829955	0.811453	0.816635	0.773382		R0456	0.831845	0.814784	0.800939	0.79721	0.759684	0.84375	0.829955	0.811453	0.816635	0.773382	0.824405	0.802413	0.787598	0.786031	0.748177	0.816964	0.794753	0.776986	0.777027	0.737531	0.84375	0.828059	0.815583	0.811632	0.777113	0.863095	0.853681	0.826423	0.834579	0.802136	0.833333	0.818156
R0457	0.80506	0.798329	0.773232	0.777322	0.723665	0.809524	0.800527	0.785606	0.785337	0.730469	0.85119	0.854954	0.827689	0.837131	0.788292		R0457	0.818452	0.810612	0.792854	0.793573	0.743603	0.85119	0.854954	0.827689	0.837131	0.788292	0.81994	0.810402	0.796181	0.795862	0.74557	0.818452	0.807642	0.79476	0.794212	0.743361	0.83631	0.831187	0.813868	0.814769	0.769271	0.854167	0.860763	0.82073	0.834774	0.792709	0.834821	0.829218
R0458	0.796131	0.774482	0.764682	0.75686	0.709843	0.802083	0.787509	0.77431	0.767589	0.718083	0.824405	0.813673	0.793096	0.795417	0.748085		R0458	0.821429	0.811432	0.796433	0.789948	0.746748	0.824405	0.813673	0.793096	0.795417	0.748085	0.816964	0.803592	0.790231	0.783637	0.739859	0.811012	0.796746	0.783681	0.777617	0.731305	0.830357	0.823921	0.798133	0.798673	0.758882	0.827381	0.826045	0.786171	0.792662	0.754409	0.831845	0.821886
R0459	0.821429	0.801269	0.790923	0.788938	0.745821	0.824405	0.811317	0.799653	0.795901	0.750596	0.842262	0.835002	0.829091	0.828663	0.774121		R0459	0.833333	0.822313	0.807634	0.805471	0.763485	0.842262	0.835002	0.829091	0.828663	0.774121	0.834821	0.822495	0.810989	0.808488	0.765121	0.831845	0.818546	0.808721	0.805814	0.760855	0.857143	0.853508	0.836007	0.835794	0.797689	0.861607	0.867643	0.840029	0.846014	0.802956	0.849702	0.837479
R0460	0.828869	0.814908	0.795213	0.801595	0.756793	0.85119	0.845084	0.814653	0.825501	0.788167	0.861607	0.853635	0.830921	0.839508	0.803322		R0460	0.861607	0.857379	0.828993	0.838322	0.803508	0.861607	0.853635	0.830921	0.839508	0.803322	0.858631	0.854345	0.823111	0.833891	0.799053	0.852679	0.845938	0.816846	0.827284	0.790413	0.873512	0.871031	0.846017	0.854504	0.820638	0.889881	0.882249	0.856256	0.866777	0.843277	0.863095	0.857497
R0461	0.813988	0.791526	0.757995	0.766829	0.728736	0.813988	0.798092	0.764624	0.774025	0.728423	0.83631	0.827208	0.800536	0.810735	0.759588		R0461	0.827381	0.815691	0.780767	0.790469	0.7487	0.83631	0.827208	0.800536	0.810735	0.759588	0.824405	0.813062	0.775276	0.786049	0.743901	0.818452	0.803956	0.768706	0.779224	0.735074	0.846726	0.838712	0.812982	0.819247	0.777467	0.848214	0.861361	0.800648	0.82083	0.777984	0.848214	0.842897
R0462	0.8125	0.792976	0.755781	0.763059	0.731943	0.821429	0.812386	0.765394	0.775169	0.744267	0.848214	0.828294	0.821961	0.822508	0.782574		R0462	0.830357	0.82593	0.775554	0.785541	0.758118	0.848214	0.828294	0.821961	0.822508	0.782574	0.831845	0.823233	0.778928	0.788137	0.759913	0.828869	0.8179	0.774702	0.784169	0.755434	0.845238	0.839062	0.798546	0.807953	0.779294	0.864583	0.85353	0.827214	0.834404	0.806529	0.84375	0.834064
R0463	0.803571	0.800803	0.755378	0.766787	0.723068	0.811012	0.808507	0.76706	0.77658	0.733979	0.842262	0.838243	0.808886	0.816671	0.777546		R0463	0.825893	0.822405	0.78324	0.792272	0.755632	0.842262	0.838243	0.808886	0.816671	0.777546	0.822917	0.819587	0.779762	0.788735	0.751257	0.816964	0.812551	0.774014	0.782876	0.742865	0.846726	0.845469	0.809072	0.817981	0.785244	0.848214	0.837646	0.80748	0.816241	0.786171	0.840774	0.838729
R0464	0.790179	0.772459	0.728662	0.736063	0.701638	0.80506	0.797643	0.751461	0.758784	0.722735	0.855655	0.848374	0.818434	0.828033	0.793992		R0464	0.81994	0.816215	0.764608	0.774862	0.744689	0.855655	0.848374	0.818434	0.828033	0.793992	0.81994	0.816723	0.766748	0.775711	0.744621	0.813988	0.807224	0.762304	0.770451	0.735919	0.846726	0.841701	0.800814	0.809754	0.783211	0.858631	0.84792	0.812148	0.824441	0.798667	0.845238	0.837562
R0465	0.809524	0.800988	0.769815	0.772239	0.735239	0.811012	0.813135	0.778481	0.780216	0.737678	0.849702	0.839603	0.832912	0.831285	0.79018		R0465	0.827381	0.84116	0.797065	0.800038	0.762241	0.849702	0.839603	0.832912	0.831285	0.79018	0.822917	0.829103	0.790235	0.793241	0.75505	0.818452	0.821596	0.786409	0.789093	0.748382	0.848214	0.859305	0.82	0.824097	0.791123	0.864583	0.866169	0.842441	0.846458	0.812257	0.839286	0.843921
R0466	0.811012	0.800763	0.756928	0.765976	0.728015	0.830357	0.832345	0.778728	0.790082	0.756222	0.849702	0.843352	0.818272	0.82655	0.781958		R0466	0.840774	0.856747	0.786469	0.802596	0.771917	0.849702	0.843352	0.818272	0.82655	0.781958	0.839286	0.849348	0.786881	0.800565	0.769437	0.834821	0.839504	0.781341	0.794893	0.762554	0.863095	0.875481	0.822164	0.835718	0.804225	0.863095	0.867136	0.821027	0.836525	0.802095	0.860119	0.867406
R0467	0.797619	0.782898	0.743535	0.750979	0.710257	0.81994	0.813317	0.770376	0.777715	0.742314	0.848214	0.835909	0.810144	0.81863	0.781594		R0467	0.831845	0.829403	0.788106	0.793936	0.760194	0.848214	0.835909	0.810144	0.81863	0.781594	0.828869	0.824189	0.782292	0.789469	0.755365	0.824405	0.819857	0.775601	0.78394	0.748884	0.854167	0.856932	0.816728	0.825727	0.792129	0.864583	0.865003	0.822699	0.835271	0.806106	0.849702	0.841549
R0468	0.793155	0.772066	0.745962	0.7512	0.707391	0.813988	0.806068	0.767026	0.777016	0.736839	0.860119	0.853487	0.83166	0.839367	0.801434		R0468	0.825893	0.82417	0.782552	0.792748	0.754866	0.860119	0.853487	0.83166	0.839367	0.801434	0.824405	0.819656	0.781236	0.790606	0.752414	0.818452	0.812567	0.772665	0.783	0.743813	0.842262	0.836463	0.806286	0.812263	0.778484	0.869048	0.869933	0.829531	0.843268	0.815035	0.84375	0.83874
R0469	0.80506	0.792463	0.761546	0.76748	0.723534	0.811012	0.804436	0.770867	0.77862	0.731213	0.842262	0.838048	0.805747	0.817738	0.77487		R0469	0.825893	0.827353	0.786672	0.794741	0.754039	0.842262	0.838048	0.805747	0.817738	0.77487	0.825893	0.824951	0.785831	0.794443	0.753524	0.81994	0.814567	0.780992	0.788682	0.744659	0.839286	0.843261	0.802598	0.81166	0.773432	0.855655	0.856599	0.813058	0.828886	0.794388	0.84375	0.843277
R0470	0.800595	0.77228	0.754675	0.754654	0.711908	0.808036	0.787823	0.765901	0.766244	0.722716	0.830357	0.804668	0.794252	0.793478	0.753899		R0470	0.81994	0.803449	0.780503	0.780565	0.740549	0.830357	0.804668	0.794252	0.793478	0.753899	0.815476	0.794384	0.773639	0.773412	0.733824	0.813988	0.792278	0.770261	0.770858	0.731544	0.834821	0.821797	0.803594	0.802145	0.762512	0.837798	0.810181	0.784509	0.791201	0.764261	0.828869	0.807366
R0471	0.799107	0.792355	0.758427	0.763392	0.715049	0.802083	0.798977	0.766846	0.76989	0.719283	0.822917	0.812714	0.798534	0.799896	0.746527		R0471	0.811012	0.818151	0.771922	0.778706	0.732697	0.822917	0.812714	0.798534	0.799896	0.746527	0.815476	0.819063	0.779136	0.784986	0.738669	0.811012	0.80861	0.775104	0.780057	0.731734	0.830357	0.83513	0.794685	0.803053	0.759501	0.83631	0.839633	0.800121	0.811094	0.766682	0.828869	0.831
R0472	0.808036	0.797132	0.754997	0.766477	0.726413	0.815476	0.811338	0.767685	0.778177	0.737476	0.830357	0.82378	0.801309	0.80615	0.75816		R0472	0.825893	0.829151	0.780455	0.790897	0.753181	0.830357	0.82378	0.801309	0.80615	0.75816	0.824405	0.824224	0.777596	0.789368	0.750123	0.81994	0.820636	0.773291	0.785246	0.743937	0.857143	0.860393	0.822959	0.831521	0.79749	0.854167	0.851324	0.819937	0.828617	0.792475	0.842262	0.837827
R0473	0.827381	0.809418	0.792186	0.791232	0.755843	0.831845	0.816511	0.798391	0.799125	0.761042	0.860119	0.845581	0.829651	0.833116	0.800226		R0473	0.845238	0.834362	0.812237	0.814623	0.780849	0.860119	0.845581	0.829651	0.833116	0.800226	0.842262	0.829912	0.809279	0.810978	0.776422	0.839286	0.825324	0.804892	0.807043	0.771975	0.872024	0.862171	0.849519	0.848661	0.81929	0.876488	0.86727	0.846123	0.848666	0.825731	0.869048	0.857719
R0474	0.81994	0.807146	0.770507	0.778085	0.744898	0.830357	0.827969	0.786884	0.794036	0.760462	0.860119	0.859254	0.826354	0.837362	0.800804		R0474	0.85119	0.847082	0.815951	0.820339	0.790817	0.860119	0.859254	0.826354	0.837362	0.800804	0.842262	0.839423	0.802895	0.809227	0.777573	0.837798	0.832797	0.79621	0.803062	0.771015	0.866071	0.862418	0.83412	0.840669	0.811	0.861607	0.852933	0.822566	0.832281	0.803316	0.858631	0.852917
R0475	0.809524	0.792962	0.772729	0.77587	0.73114	0.831845	0.826001	0.797149	0.803802	0.76189	0.864583	0.860665	0.838316	0.846107	0.80768		R0475	0.849702	0.847416	0.819882	0.824855	0.788189	0.864583	0.860665	0.838316	0.846107	0.80768	0.84375	0.838243	0.811372	0.817232	0.779158	0.839286	0.834149	0.805011	0.81201	0.772786	0.872024	0.868934	0.847098	0.849977	0.820006	0.880952	0.879166	0.849332	0.859043	0.83149	0.858631	0.856367
R0476	0.831845	0.823931	0.786125	0.791444	0.762685	0.837798	0.837711	0.794888	0.802406	0.770406	0.858631	0.850336	0.818305	0.828823	0.798105		R0476	0.854167	0.854829	0.815182	0.821685	0.794686	0.858631	0.850336	0.818305	0.828823	0.798105	0.85119	0.848154	0.812205	0.817704	0.790165	0.845238	0.84249	0.803443	0.810318	0.781772	0.873512	0.872011	0.838945	0.845624	0.82162	0.872024	0.869566	0.830458	0.841991	0.818549	0.864583	0.860256
R0477	0.791667	0.782837	0.759515	0.759548	0.70891	0.806548	0.800196	0.782484	0.777136	0.731343	0.822917	0.820245	0.796621	0.801157	0.751219		R0477	0.813988	0.811565	0.79187	0.786827	0.742209	0.822917	0.820245	0.796621	0.801157	0.751219	0.811012	0.807336	0.787047	0.782794	0.737491	0.809524	0.806282	0.786107	0.781754	0.735472	0.830357	0.826783	0.808722	0.806002	0.764766	0.833333	0.835877	0.806046	0.810722	0.767061	0.828869	0.82037
R0478	0.833333	0.837337	0.791054	0.805372	0.764769	0.852679	0.859859	0.813153	0.82774	0.792351	0.872024	0.877645	0.838862	0.852502	0.819078		R0478	0.866071	0.87739	0.828876	0.844047	0.812431	0.872024	0.877645	0.838862	0.852502	0.819078	0.863095	0.87163	0.827181	0.840463	0.807897	0.858631	0.868008	0.818658	0.833933	0.801613	0.885417	0.895014	0.854021	0.868953	0.83902	0.88244	0.896869	0.84651	0.863613	0.834423	0.883929	0.893814
R0479	0.806548	0.792912	0.757858	0.764085	0.718832	0.803571	0.784914	0.766869	0.765368	0.716141	0.83631	0.826339	0.803651	0.806233	0.762382		R0479	0.813988	0.795817	0.776282	0.776507	0.731714	0.83631	0.826339	0.803651	0.806233	0.762382	0.811012	0.790463	0.774362	0.772749	0.727391	0.809524	0.789431	0.773526	0.771756	0.725378	0.831845	0.820344	0.801382	0.802137	0.757423	0.839286	0.832191	0.796001	0.805145	0.766844	0.831845	0.816384
R0480	0.806548	0.781422	0.754178	0.760894	0.717825	0.800595	0.774783	0.754598	0.756863	0.709987	0.828869	0.803099	0.790189	0.792697	0.751081		R0480	0.81994	0.800066	0.787881	0.784663	0.739825	0.828869	0.803099	0.790189	0.792697	0.751081	0.813988	0.788207	0.776034	0.775012	0.730229	0.806548	0.778879	0.762225	0.763614	0.719283	0.831845	0.816706	0.803019	0.801754	0.757143	0.84375	0.824977	0.803494	0.809572	0.773413	0.834821	0.812005
R0481	0.803571	0.788049	0.767682	0.770389	0.723961	0.809524	0.797887	0.778991	0.779792	0.732964	0.821429	0.817401	0.794617	0.800237	0.748441		R0481	0.822917	0.817472	0.794395	0.795336	0.752634	0.821429	0.817401	0.794617	0.800237	0.748441	0.815476	0.805143	0.783661	0.784727	0.741682	0.809524	0.797348	0.778991	0.779462	0.733131	0.83631	0.833508	0.809259	0.811069	0.771539	0.842262	0.841532	0.807724	0.816227	0.779025	0.83631	0.82684
R0482	0.824405	0.824234	0.792533	0.799142	0.752965	0.827381	0.831507	0.796671	0.803949	0.757111	0.857143	0.865749	0.825492	0.83883	0.798545		R0482	0.839286	0.855686	0.807797	0.817722	0.774764	0.857143	0.865749	0.825492	0.83883	0.798545	0.83631	0.848036	0.805658	0.814979	0.770065	0.833333	0.843346	0.803358	0.812201	0.765767	0.858631	0.87275	0.834321	0.843488	0.801875	0.86756	0.876601	0.836322	0.849904	0.813463	0.855655	0.86955
R0483	0.790179	0.782358	0.747658	0.754662	0.707621	0.806548	0.806899	0.777149	0.781646	0.730646	0.818452	0.817282	0.788356	0.794426	0.747442		R0483	0.813988	0.823495	0.784385	0.78934	0.742467	0.818452	0.817282	0.788356	0.794426	0.747442	0.815476	0.824709	0.786293	0.791531	0.744324	0.808036	0.814869	0.779057	0.784325	0.733609	0.840774	0.842943	0.818668	0.822612	0.779533	0.839286	0.841433	0.805978	0.814922	0.776228	0.840774	0.847699
R0484	0.833333	0.829104	0.802964	0.807944	0.768254	0.839286	0.840468	0.809611	0.816949	0.776383	0.880952	0.878089	0.857131	0.865181	0.833539		R0484	0.855655	0.858651	0.831985	0.836718	0.799945	0.880952	0.878089	0.857131	0.865181	0.833539	0.85119	0.851944	0.824436	0.83052	0.793205	0.84375	0.844731	0.814661	0.821817	0.78278	0.86756	0.869992	0.845144	0.849535	0.816701	0.892857	0.887894	0.869449	0.876467	0.850308	0.866071	0.867376
R0485	0.818452	0.810985	0.781322	0.790585	0.74401	0.831845	0.827523	0.799033	0.806424	0.763629	0.839286	0.840321	0.808784	0.821339	0.77181		R0485	0.839286	0.840599	0.808177	0.81692	0.774825	0.839286	0.840321	0.808784	0.821339	0.77181	0.837798	0.837176	0.805862	0.81438	0.772256	0.83631	0.834036	0.804606	0.81271	0.770038	0.861607	0.868779	0.835226	0.845157	0.805583	0.852679	0.862537	0.81505	0.832557	0.7914	0.854167	0.855581
R0486	0.806548	0.785551	0.778089	0.773184	0.725786	0.80506	0.787222	0.779085	0.774904	0.723095	0.840774	0.831189	0.803341	0.813338	0.771206		R0486	0.828869	0.819188	0.810278	0.804493	0.75816	0.840774	0.831189	0.803341	0.813338	0.771206	0.821429	0.809769	0.796811	0.79412	0.746614	0.815476	0.800595	0.787733	0.786108	0.737665	0.849702	0.838039	0.833369	0.82741	0.788557	0.863095	0.859721	0.829697	0.838749	0.804725	0.845238	0.829843
R0487	0.811012	0.795388	0.754366	0.761498	0.728281	0.813988	0.806129	0.760439	0.766105	0.733263	0.848214	0.836932	0.799721	0.809452	0.781362		R0487	0.827381	0.828756	0.775969	0.781864	0.753547	0.848214	0.836932	0.799721	0.809452	0.781362	0.825893	0.822148	0.773861	0.781082	0.750407	0.821429	0.818324	0.769196	0.776772	0.744026	0.846726	0.84977	0.803108	0.810203	0.781204	0.864583	0.852711	0.819055	0.826793	0.805725	0.840774	0.838455
R0488	0.815476	0.791765	0.770174	0.771391	0.73441	0.821429	0.804854	0.782274	0.781554	0.742879	0.870536	0.858751	0.841423	0.847069	0.811749		R0488	0.83631	0.826159	0.803467	0.801218	0.766115	0.870536	0.858751	0.841423	0.847069	0.811749	0.831845	0.814907	0.795134	0.794157	0.75859	0.830357	0.81384	0.794306	0.793135	0.756592	0.869048	0.856545	0.846588	0.84572	0.812224	0.880952	0.875938	0.847796	0.857709	0.827427	0.855655	0.838052
R0489	0.824405	0.816798	0.78135	0.790316	0.74523	0.83631	0.836398	0.7951	0.807005	0.76203	0.864583	0.865941	0.835871	0.846918	0.802399		R0489	0.854167	0.863171	0.819638	0.831105	0.788841	0.864583	0.865941	0.835871	0.846918	0.802399	0.845238	0.848866	0.804278	0.817559	0.775089	0.84375	0.847761	0.803453	0.816533	0.773024	0.879464	0.880151	0.852739	0.860575	0.825581	0.873512	0.881296	0.84145	0.853681	0.816888	0.86756	0.865776
R0490	0.803571	0.796185	0.7524	0.763126	0.723408	0.800595	0.794196	0.760808	0.767829	0.719355	0.816964	0.815805	0.795253	0.795609	0.743302		R0490	0.8125	0.80882	0.779094	0.784374	0.736783	0.816964	0.815805	0.795253	0.795609	0.743302	0.806548	0.801025	0.768105	0.77573	0.727551	0.80506	0.798084	0.766761	0.774133	0.725315	0.827381	0.823365	0.794425	0.800929	0.75781	0.830357	0.830895	0.799919	0.805752	0.762591	0.81994	0.815635
R0491	0.790179	0.781926	0.757924	0.758305	0.708084	0.800595	0.793662	0.770032	0.769198	0.722731	0.834821	0.837802	0.811014	0.816636	0.769509		R0491	0.81994	0.819649	0.792913	0.792508	0.750557	0.834821	0.837802	0.811014	0.816636	0.769509	0.8125	0.806859	0.780905	0.78222	0.73923	0.811012	0.805845	0.779924	0.781189	0.737188	0.839286	0.84299	0.817567	0.819956	0.777316	0.849702	0.850504	0.82218	0.828051	0.790917	0.834821	0.827643
R0492	0.779762	0.769434	0.752008	0.750288	0.692616	0.787202	0.789625	0.76302	0.763856	0.702463	0.808036	0.804322	0.784685	0.788423	0.730117		R0492	0.809524	0.816612	0.784354	0.787271	0.734799	0.808036	0.804322	0.784685	0.788423	0.730117	0.808036	0.813608	0.78334	0.785868	0.732342	0.800595	0.800566	0.776761	0.778447	0.721252	0.833333	0.835725	0.817099	0.813732	0.768961	0.825893	0.828958	0.798673	0.804081	0.756618	0.824405	0.831815
R0493	0.809524	0.799779	0.755366	0.766471	0.728355	0.81994	0.81531	0.77391	0.782627	0.743508	0.845238	0.837007	0.82178	0.823924	0.779795		R0493	0.828869	0.827758	0.784636	0.793616	0.756941	0.845238	0.837007	0.82178	0.823924	0.779795	0.828869	0.822411	0.785593	0.793583	0.756433	0.825893	0.819718	0.781803	0.790295	0.752182	0.85119	0.849208	0.816603	0.822337	0.788959	0.861607	0.869655	0.831389	0.840596	0.803843	0.852679	0.852197
R0494	0.800595	0.787339	0.763426	0.763977	0.719727	0.796131	0.791638	0.760009	0.762072	0.713462	0.8125	0.810204	0.776641	0.788284	0.733468		R0494	0.809524	0.809668	0.775695	0.778462	0.732926	0.8125	0.810204	0.776641	0.788284	0.733468	0.806548	0.804836	0.772003	0.774817	0.728407	0.802083	0.798956	0.766752	0.769962	0.721931	0.83631	0.835801	0.803268	0.809889	0.770069	0.837798	0.837905	0.803492	0.813677	0.770982	0.824405	0.820971
R0495	0.799107	0.787205	0.759613	0.762252	0.717283	0.816964	0.815475	0.783555	0.786356	0.743234	0.839286	0.831701	0.817423	0.819743	0.773584		R0495	0.822917	0.821181	0.789818	0.792849	0.751638	0.839286	0.831701	0.817423	0.819743	0.773584	0.821429	0.818868	0.791121	0.79165	0.749824	0.818452	0.815313	0.784792	0.786958	0.745365	0.839286	0.838395	0.81322	0.814798	0.774858	0.849702	0.845508	0.819377	0.825603	0.788514	0.839286	0.835449
R0496	0.808036	0.790644	0.780198	0.779871	0.727965	0.821429	0.812621	0.798077	0.799336	0.745959	0.848214	0.840728	0.828422	0.830746	0.782907		R0496	0.833333	0.827364	0.810565	0.812299	0.764033	0.848214	0.840728	0.828422	0.830746	0.782907	0.83631	0.830069	0.815643	0.816546	0.768211	0.830357	0.820361	0.808577	0.809401	0.759333	0.858631	0.852102	0.845682	0.842729	0.800594	0.866071	0.875192	0.841106	0.85068	0.809493	0.846726	0.839624
R0497	0.790179	0.771556	0.737618	0.746884	0.700495	0.799107	0.780525	0.751789	0.758697	0.713626	0.821429	0.811186	0.773737	0.785042	0.745446		R0497	0.8125	0.80097	0.765924	0.77447	0.733311	0.821429	0.811186	0.773737	0.785042	0.745446	0.809524	0.794156	0.761927	0.770282	0.728631	0.806548	0.788476	0.759309	0.767156	0.724203	0.830357	0.827541	0.79156	0.801223	0.759419	0.834821	0.823598	0.781173	0.792751	0.765198	0.83631	0.828054
R0498	0.806548	0.788465	0.760051	0.760203	0.723699	0.8125	0.799241	0.773179	0.769943	0.732759	0.824405	0.798734	0.78013	0.782148	0.748394		R0498	0.824405	0.814603	0.787717	0.785029	0.75043	0.824405	0.798734	0.78013	0.782148	0.748394	0.822917	0.812368	0.787367	0.784092	0.748095	0.81994	0.80707	0.782808	0.780161	0.743566	0.840774	0.836056	0.801813	0.806906	0.77276	0.848214	0.83543	0.797567	0.805332	0.783248	0.849702	0.838467
R0499	0.799107	0.792606	0.762611	0.76667	0.718335	0.80506	0.809666	0.769487	0.774877	0.726337	0.839286	0.839651	0.811213	0.820387	0.771622		R0499	0.821429	0.83134	0.784702	0.791262	0.749929	0.839286	0.839651	0.811213	0.820387	0.771622	0.821429	0.830111	0.785413	0.792587	0.749469	0.811012	0.819768	0.77714	0.783759	0.735261	0.840774	0.848001	0.809331	0.815325	0.777898	0.849702	0.858922	0.81542	0.829606	0.787044	0.837798	0.841201
R0500	0.831845	0.819144	0.79402	0.80173	0.763387	0.842262	0.833222	0.808033	0.814886	0.778395	0.863095	0.855568	0.837329	0.84329	0.806956		R0500	0.861607	0.864366	0.828913	0.838758	0.806128	0.863095	0.855568	0.837329	0.84329	0.806956	0.854167	0.852498	0.817824	0.828072	0.795123	0.849702	0.844744	0.81286	0.822729	0.78858	0.873512	0.878446	0.842943	0.853627	0.822881	0.889881	0.894405	0.858388	0.871162	0.845253	0.864583	0.865604
R0501	0.825893	0.814146	0.786754	0.793141	0.752866	0.842262	0.841339	0.802467	0.811625	0.776425	0.857143	0.849605	0.829719	0.837164	0.796263		R0501	0.849702	0.850335	0.81014	0.8195	0.787589	0.857143	0.849605	0.829719	0.837164	0.796263	0.849702	0.848592	0.81014	0.8194	0.787204	0.846726	0.84437	0.807915	0.816767	0.782854	0.877976	0.878626	0.846919	0.85633	0.827491	0.873512	0.876625	0.834456	0.849688	0.820169	0.869048	0.862082
R0502	0.779762	0.760128	0.731505	0.731393	0.689097	0.802083	0.797755	0.760083	0.760087	0.720997	0.830357	0.819546	0.796905	0.802335	0.758898		R0502	0.818452	0.817404	0.777535	0.778412	0.744877	0.830357	0.819546	0.796905	0.802335	0.758898	0.815476	0.813373	0.773333	0.773926	0.740395	0.806548	0.800515	0.76518	0.765411	0.727436	0.84375	0.841056	0.810169	0.810518	0.78074	0.858631	0.854356	0.826807	0.831714	0.800544	0.830357	0.823584
R0503	0.818452	0.795852	0.774834	0.778717	0.741387	0.834821	0.820034	0.799243	0.801758	0.765162	0.854167	0.850211	0.817313	0.828521	0.791176		R0503	0.848214	0.835022	0.808635	0.814217	0.784505	0.854167	0.850211	0.817313	0.828521	0.791176	0.848214	0.833382	0.811317	0.815262	0.784207	0.84375	0.828561	0.80821	0.811657	0.777857	0.864583	0.856708	0.832237	0.836927	0.808405	0.876488	0.87601	0.841332	0.852616	0.824016	0.864583	0.851463
R0504	0.809524	0.807096	0.782436	0.785113	0.731848	0.821429	0.824245	0.79694	0.799686	0.748588	0.854167	0.848157	0.831517	0.838079	0.79222		R0504	0.831845	0.838176	0.807558	0.810969	0.763877	0.854167	0.848157	0.831517	0.838079	0.79222	0.825893	0.833183	0.799562	0.803675	0.755103	0.821429	0.829915	0.79694	0.800503	0.749102	0.840774	0.854167	0.816648	0.822218	0.777107	0.873512	0.867901	0.843049	0.851114	0.820959	0.839286	0.844937
R0505	0.824405	0.811705	0.791179	0.793428	0.75204	0.839286	0.839252	0.804185	0.809658	0.77335	0.833333	0.824942	0.795489	0.802843	0.762821		R0505	0.84375	0.848224	0.807244	0.814702	0.780058	0.833333	0.824942	0.795489	0.802843	0.762821	0.846726	0.848497	0.813268	0.81963	0.783892	0.845238	0.847451	0.812382	0.818607	0.781866	0.852679	0.854723	0.81855	0.82468	0.792843	0.855655	0.850638	0.816851	0.824545	0.795906	0.852679	0.8572
R0506	0.806548	0.802506	0.765366	0.770307	0.727432	0.815476	0.812343	0.782308	0.784851	0.739552	0.834821	0.828388	0.801928	0.809745	0.764373		R0506	0.827381	0.827843	0.797578	0.799467	0.75755	0.834821	0.828388	0.801928	0.809745	0.764373	0.821429	0.817432	0.788778	0.790935	0.748476	0.818452	0.814992	0.785269	0.787845	0.74438	0.84375	0.842937	0.816246	0.819422	0.780302	0.852679	0.846372	0.819423	0.826456	0.791231	0.84375	0.841129
R0507	0.793155	0.77961	0.746552	0.75534	0.707453	0.794643	0.78898	0.756961	0.765378	0.709398	0.821429	0.827053	0.797081	0.808583	0.746451		R0507	0.8125	0.810439	0.781711	0.787582	0.7359	0.821429	0.827053	0.797081	0.808583	0.746451	0.809524	0.803788	0.775679	0.782742	0.731056	0.803571	0.797856	0.766695	0.775109	0.722582	0.828869	0.835768	0.803135	0.810231	0.759743	0.839286	0.853723	0.810513	0.825155	0.772769	0.828869	0.82482
R0508	0.776786	0.768778	0.737158	0.742155	0.687592	0.791667	0.789348	0.758175	0.761169	0.709212	0.818452	0.818181	0.788125	0.798284	0.744775		R0508	0.80506	0.807071	0.771931	0.775819	0.728654	0.818452	0.818181	0.788125	0.798284	0.744775	0.802083	0.803589	0.767688	0.772074	0.724169	0.797619	0.796371	0.764119	0.768005	0.71759	0.821429	0.825943	0.787128	0.795903	0.751171	0.822917	0.815228	0.778811	0.790006	0.751557	0.825893	0.825788
R0509	0.81994	0.814455	0.781382	0.78731	0.745124	0.824405	0.825502	0.791424	0.7964	0.751602	0.840774	0.832433	0.811704	0.815762	0.77418		R0509	0.833333	0.839724	0.801376	0.806058	0.765326	0.840774	0.832433	0.811704	0.815762	0.77418	0.833333	0.839937	0.801376	0.806252	0.765169	0.827381	0.832377	0.793849	0.799312	0.756601	0.848214	0.859334	0.813089	0.823191	0.78574	0.854167	0.857196	0.81893	0.827584	0.795312	0.845238	0.850488
R0510	0.782738	0.782579	0.739246	0.747282	0.693248	0.794643	0.794621	0.754462	0.761322	0.710048	0.849702	0.845086	0.8254	0.831589	0.786651		R0510	0.80506	0.810432	0.765153	0.773045	0.725822	0.849702	0.845086	0.8254	0.831589	0.786651	0.803571	0.807269	0.764763	0.771682	0.723378	0.797619	0.800084	0.757548	0.765057	0.714884	0.830357	0.83938	0.797749	0.808017	0.761162	0.857143	0.850698	0.825509	0.834312	0.797604	0.825893	0.83221
R0511	0.799107	0.795965	0.759854	0.766586	0.717414	0.808036	0.810084	0.773331	0.778633	0.73074	0.837798	0.833639	0.809924	0.817386	0.771206		R0511	0.825893	0.830245	0.794078	0.799443	0.75658	0.837798	0.833639	0.809924	0.817386	0.771206	0.822917	0.826067	0.789362	0.795265	0.752047	0.816964	0.819202	0.783367	0.789413	0.743517	0.831845	0.846267	0.800659	0.809672	0.765213	0.849702	0.84746	0.810918	0.82278	0.788571	0.845238	0.850086
R0512	0.794643	0.784772	0.757582	0.762544	0.711324	0.799107	0.789818	0.767182	0.771087	0.717249	0.837798	0.830586	0.800105	0.811232	0.770439		R0512	0.811012	0.804928	0.778172	0.78321	0.734737	0.837798	0.830586	0.800105	0.811232	0.770439	0.809524	0.802743	0.776928	0.781611	0.732412	0.80506	0.797983	0.773768	0.778059	0.72618	0.83631	0.845981	0.809979	0.818735	0.770946	0.849702	0.848331	0.805418	0.81853	0.788584	0.831845	0.830202
R0513	0.827381	0.812596	0.793155	0.798087	0.754686	0.839286	0.826786	0.80804	0.8122	0.771771	0.858631	0.851006	0.828053	0.836652	0.798079		R0513	0.85119	0.839507	0.821505	0.824699	0.789801	0.858631	0.851006	0.828053	0.836652	0.798079	0.848214	0.834668	0.817907	0.820594	0.785424	0.845238	0.832045	0.814447	0.817509	0.78129	0.863095	0.856663	0.837041	0.840351	0.806432	0.872024	0.87218	0.841228	0.852581	0.817743	0.861607	0.850209
R0514	0.825893	0.822833	0.789382	0.795451	0.752183	0.827381	0.823687	0.799279	0.799578	0.75554	0.86756	0.871205	0.847976	0.853522	0.811392		R0514	0.842262	0.837282	0.81879	0.816468	0.777462	0.86756	0.871205	0.847976	0.853522	0.811392	0.837798	0.831317	0.810797	0.809916	0.770705	0.833333	0.827542	0.806025	0.80558	0.764497	0.860119	0.854145	0.834884	0.837623	0.8014	0.869048	0.873999	0.844034	0.852866	0.813697	0.860119	0.851458
R0515	0.813988	0.801845	0.774636	0.778956	0.737816	0.81994	0.814104	0.782963	0.788883	0.745869	0.842262	0.8404	0.810223	0.820083	0.776101		R0515	0.83631	0.838304	0.804503	0.810276	0.770269	0.842262	0.8404	0.810223	0.820083	0.776101	0.831845	0.830179	0.796789	0.803142	0.763585	0.828869	0.825613	0.792625	0.799355	0.75917	0.860119	0.85896	0.836107	0.840362	0.804151	0.858631	0.863629	0.824774	0.836624	0.800248	0.855655	0.851957
R0516	0.799107	0.782308	0.739968	0.745186	0.716639	0.806548	0.798485	0.756864	0.761022	0.726599	0.815476	0.818363	0.768784	0.778951	0.736955		R0516	0.816964	0.814571	0.765918	0.772664	0.74232	0.815476	0.818363	0.768784	0.778951	0.736955	0.818452	0.81604	0.768859	0.7751	0.744119	0.815476	0.813669	0.765022	0.771847	0.73998	0.833333	0.8275	0.787326	0.793311	0.765916	0.833333	0.841533	0.782931	0.79716	0.763361	0.828869	0.826264
R0517	0.834821	0.835319	0.79388	0.800752	0.768477	0.833333	0.834187	0.797757	0.80286	0.765573	0.872024	0.868344	0.84596	0.85317	0.818533		R0517	0.85119	0.862164	0.816312	0.823336	0.792011	0.872024	0.868344	0.84596	0.85317	0.818533	0.846726	0.853136	0.809893	0.817185	0.785036	0.840774	0.842254	0.804952	0.811493	0.776016	0.873512	0.884273	0.846912	0.854281	0.823686	0.891369	0.895066	0.868259	0.87485	0.847503	0.872024	0.876039
R0518	0.839286	0.815401	0.798724	0.800385	0.764036	0.842262	0.822134	0.807841	0.807989	0.768142	0.852679	0.836387	0.82511	0.829518	0.78135		R0518	0.849702	0.831561	0.81385	0.815145	0.779619	0.852679	0.836387	0.82511	0.829518	0.78135	0.849702	0.83042	0.814498	0.815363	0.77935	0.846726	0.82645	0.812229	0.812662	0.774963	0.875	0.863706	0.848147	0.85004	0.816802	0.875	0.874258	0.841204	0.851925	0.815127	0.869048	0.848832
R0519	0.811012	0.790288	0.767204	0.769471	0.729826	0.818452	0.81187	0.781341	0.786775	0.739457	0.846726	0.839557	0.816177	0.824569	0.77866		R0519	0.827381	0.822649	0.791071	0.796556	0.753249	0.846726	0.839557	0.816177	0.824569	0.77866	0.825893	0.81831	0.789591	0.794263	0.750928	0.824405	0.8166	0.786427	0.791803	0.748745	0.863095	0.853065	0.837042	0.840008	0.804037	0.872024	0.874432	0.843631	0.854422	0.816018	0.852679	0.84093
R0520	0.794643	0.776605	0.751935	0.752871	0.707113	0.809524	0.800426	0.767303	0.772061	0.726786	0.815476	0.801965	0.768676	0.780176	0.732555		R0520	0.818452	0.808202	0.779386	0.782754	0.740326	0.815476	0.801965	0.768676	0.780176	0.732555	0.815476	0.805977	0.774922	0.778401	0.73592	0.811012	0.801529	0.768171	0.772845	0.729487	0.825893	0.81976	0.786454	0.791935	0.750926	0.834821	0.837149	0.778232	0.796523	0.762015	0.830357	0.818207
R0521	0.802083	0.789015	0.770625	0.771467	0.723812	0.811012	0.803809	0.781983	0.784632	0.735633	0.831845	0.826437	0.8131	0.816119	0.764302		R0521	0.821429	0.817041	0.79453	0.796238	0.750999	0.831845	0.826437	0.8131	0.816119	0.764302	0.81994	0.815417	0.791179	0.794376	0.748513	0.816964	0.810918	0.787182	0.790699	0.74414	0.84375	0.840773	0.824838	0.824018	0.782943	0.861607	0.867931	0.835332	0.845379	0.806197	0.837798	0.833521
R0522	0.816964	0.815086	0.781821	0.78792	0.742528	0.83631	0.840182	0.804881	0.810267	0.769992	0.821429	0.811054	0.786284	0.79605	0.74404		R0522	0.840774	0.846219	0.809891	0.81576	0.777022	0.821429	0.811054	0.786284	0.79605	0.74404	0.84375	0.846691	0.814588	0.81986	0.780534	0.842262	0.845273	0.811957	0.817766	0.778435	0.855655	0.860959	0.831625	0.83617	0.79775	0.852679	0.861927	0.812327	0.827295	0.791409	0.860119	0.861572
R0523	0.806548	0.787165	0.764273	0.766538	0.724605	0.822917	0.807817	0.788917	0.787875	0.748925	0.849702	0.842335	0.835269	0.832914	0.785704		R0523	0.833333	0.821849	0.802451	0.801253	0.764922	0.849702	0.842335	0.835269	0.832914	0.785704	0.831845	0.82036	0.803213	0.800418	0.762702	0.827381	0.813652	0.794198	0.793303	0.756006	0.863095	0.860176	0.84465	0.84448	0.807134	0.870536	0.865148	0.852182	0.851954	0.816363	0.857143	0.842187
R0524	0.80506	0.777554	0.769787	0.766428	0.725348	0.824405	0.808187	0.786089	0.788878	0.751127	0.857143	0.849451	0.822552	0.833114	0.795495		R0524	0.845238	0.832905	0.813411	0.815551	0.781536	0.857143	0.849451	0.822552	0.833114	0.795495	0.83631	0.820248	0.799057	0.802423	0.768256	0.834821	0.81852	0.796045	0.800036	0.766108	0.858631	0.850791	0.826752	0.831339	0.801132	0.863095	0.857096	0.821123	0.833424	0.805018	0.848214	0.831994
R0525	0.813988	0.807509	0.764386	0.773652	0.735359	0.813988	0.815901	0.767914	0.778633	0.734697	0.839286	0.838143	0.807152	0.817846	0.770142		R0525	0.825893	0.837636	0.784288	0.793774	0.753761	0.839286	0.838143	0.807152	0.817846	0.770142	0.818452	0.820735	0.773469	0.782565	0.742427	0.816964	0.81924	0.770838	0.780394	0.740299	0.849702	0.857478	0.8195	0.826934	0.787491	0.860119	0.865703	0.826539	0.837671	0.801457	0.84375	0.842413
R0526	0.816964	0.803338	0.782106	0.780671	0.744963	0.81994	0.819548	0.790314	0.78895	0.749645	0.815476	0.804318	0.785961	0.788045	0.740912		R0526	0.833333	0.8379	0.804517	0.805117	0.768676	0.815476	0.804318	0.785961	0.788045	0.740912	0.825893	0.826858	0.796531	0.796276	0.757842	0.824405	0.823416	0.795229	0.794672	0.755597	0.848214	0.850158	0.818136	0.819895	0.789115	0.845238	0.841855	0.813861	0.817444	0.784425	0.845238	0.843698
R0527	0.816964	0.805222	0.777104	0.782819	0.738735	0.818452	0.814849	0.782631	0.78888	0.740789	0.828869	0.832431	0.791321	0.806143	0.753037		R0527	0.822917	0.821578	0.787864	0.794215	0.748923	0.828869	0.832431	0.791321	0.806143	0.753037	0.822917	0.821968	0.788408	0.794491	0.748464	0.822917	0.821968	0.788408	0.794491	0.748464	0.85119	0.846962	0.82587	0.829269	0.788902	0.846726	0.855481	0.810654	0.82481	0.780539	0.845238	0.843184
R0528	0.796131	0.781372	0.738301	0.742018	0.713329	0.803571	0.790649	0.752858	0.754349	0.723693	0.831845	0.820058	0.783912	0.795557	0.760757		R0528	0.818452	0.816076	0.770487	0.771961	0.746805	0.831845	0.820058	0.783912	0.795557	0.760757	0.815476	0.806574	0.765622	0.767766	0.741599	0.8125	0.801294	0.761485	0.764012	0.737119	0.846726	0.84743	0.808944	0.811897	0.786449	0.848214	0.840773	0.793479	0.807053	0.785811	0.833333	0.827109
R0529	0.815476	0.802908	0.769752	0.777956	0.735636	0.831845	0.832007	0.796507	0.804579	0.7589	0.849702	0.844482	0.819457	0.828872	0.782805		R0529	0.845238	0.851063	0.806706	0.81758	0.778562	0.849702	0.844482	0.819457	0.828872	0.782805	0.848214	0.848158	0.812191	0.821472	0.782251	0.839286	0.839131	0.8046	0.813376	0.769699	0.876488	0.880451	0.849033	0.855863	0.823413	0.877976	0.871813	0.852252	0.85833	0.825519	0.869048	0.86719
R0530	0.791667	0.775708	0.757436	0.757961	0.706883	0.802083	0.794415	0.766923	0.771257	0.720392	0.827381	0.818221	0.805157	0.808602	0.755018		R0530	0.821429	0.824848	0.792101	0.796587	0.749075	0.827381	0.818221	0.805157	0.808602	0.755018	0.813988	0.80937	0.782152	0.786526	0.737511	0.808036	0.800409	0.774119	0.779103	0.728725	0.831845	0.83958	0.801991	0.808839	0.7641	0.85119	0.848265	0.821905	0.828947	0.790301	0.831845	0.829267
R0531	0.830357	0.820902	0.790617	0.799411	0.758237	0.824405	0.816462	0.790721	0.797087	0.750257	0.849702	0.857488	0.809623	0.825986	0.785482		R0531	0.834821	0.832735	0.803238	0.810479	0.765732	0.849702	0.857488	0.809623	0.825986	0.785482	0.831845	0.828871	0.798832	0.80563	0.761315	0.827381	0.824747	0.792992	0.800607	0.754968	0.855655	0.861725	0.825955	0.83702	0.795124	0.857143	0.868157	0.813358	0.831623	0.79686	0.849702	0.848475
R0532	0.80506	0.794213	0.746495	0.75518	0.722219	0.81994	0.816463	0.773092	0.780282	0.743546	0.839286	0.837741	0.806133	0.813905	0.769261		R0532	0.833333	0.832464	0.793304	0.797942	0.763794	0.839286	0.837741	0.806133	0.813905	0.769261	0.827381	0.827163	0.782558	0.789373	0.754768	0.822917	0.818627	0.776549	0.783599	0.747864	0.846726	0.847002	0.804524	0.812288	0.782608	0.846726	0.84202	0.807195	0.815304	0.781296	0.839286	0.839042
R0533	0.821429	0.810463	0.779699	0.784246	0.744386	0.83631	0.834089	0.80063	0.804587	0.765783	0.848214	0.83697	0.820167	0.823758	0.78186		R0533	0.85119	0.85658	0.820673	0.823863	0.788683	0.848214	0.83697	0.820167	0.823758	0.78186	0.84375	0.844738	0.809289	0.812973	0.777311	0.840774	0.839473	0.805106	0.809143	0.772815	0.86756	0.871503	0.837638	0.844988	0.810947	0.86756	0.864803	0.836224	0.844013	0.810568	0.873512	0.870978
R0534	0.803571	0.791034	0.76053	0.765952	0.718632	0.80506	0.799505	0.768429	0.774131	0.720662	0.857143	0.848036	0.833014	0.836271	0.795237		R0534	0.822917	0.823171	0.783724	0.791894	0.74743	0.857143	0.848036	0.833014	0.836271	0.795237	0.822917	0.822155	0.784595	0.792277	0.747042	0.818452	0.816509	0.779352	0.787219	0.740549	0.846726	0.844156	0.811173	0.818583	0.781504	0.866071	0.864778	0.837358	0.844744	0.808871	0.84375	0.840326
R0535	0.81994	0.79746	0.776386	0.773563	0.743273	0.816964	0.803307	0.77342	0.77475	0.737531	0.833333	0.819909	0.802604	0.806302	0.759211		R0535	0.824405	0.821492	0.783601	0.785454	0.749901	0.833333	0.819909	0.802604	0.806302	0.759211	0.821429	0.816147	0.778167	0.780519	0.745167	0.81994	0.812423	0.776844	0.778894	0.742823	0.84375	0.843157	0.804733	0.811646	0.776687	0.848214	0.845029	0.802712	0.813429	0.782667	0.842262	0.83489
R0536	0.825893	0.82224	0.798507	0.802172	0.755521	0.839286	0.843028	0.814532	0.81796	0.774888	0.872024	0.870065	0.853546	0.85723	0.81933		R0536	0.861607	0.866197	0.844383	0.844756	0.807291	0.872024	0.870065	0.853546	0.85723	0.81933	0.858631	0.860735	0.838619	0.841012	0.802033	0.85119	0.854498	0.828578	0.83268	0.791703	0.86756	0.876074	0.849028	0.852695	0.815699	0.888393	0.891609	0.871363	0.874481	0.843819	0.869048	0.869254
R0537	0.811012	0.781406	0.764282	0.765686	0.729302	0.821429	0.803988	0.773045	0.778957	0.743418	0.830357	0.833259	0.784956	0.800459	0.754752		R0537	0.831845	0.821476	0.784165	0.792328	0.75864	0.830357	0.833259	0.784956	0.800459	0.754752	0.825893	0.812066	0.777704	0.784438	0.750055	0.822917	0.807369	0.775496	0.781673	0.745759	0.845238	0.834979	0.80241	0.809749	0.77817	0.842262	0.844844	0.792185	0.808992	0.772438	0.840774	0.831349
R0538	0.824405	0.814831	0.781506	0.783729	0.753095	0.824405	0.81528	0.788179	0.787684	0.752898	0.840774	0.828628	0.804124	0.810907	0.773603		R0538	0.83631	0.836188	0.799739	0.801607	0.770895	0.840774	0.828628	0.804124	0.810907	0.773603	0.833333	0.828969	0.797527	0.79846	0.766112	0.830357	0.824487	0.795217	0.795804	0.761799	0.852679	0.858461	0.81892	0.823055	0.794137	0.858631	0.848494	0.822644	0.827944	0.800429	0.858631	0.858613
R0539	0.790179	0.794965	0.746238	0.756296	0.703981	0.793155	0.80509	0.753628	0.763449	0.70869	0.803571	0.803576	0.763594	0.777145	0.720941		R0539	0.800595	0.818912	0.762965	0.772917	0.720114	0.803571	0.803576	0.763594	0.777145	0.720941	0.794643	0.810451	0.754524	0.764725	0.711298	0.793155	0.809401	0.753628	0.763695	0.709264	0.827381	0.847224	0.791195	0.805475	0.757488	0.827381	0.836912	0.784984	0.800536	0.756577	0.822917	0.834291
R0540	0.822917	0.819398	0.779057	0.787436	0.748537	0.833333	0.840534	0.790748	0.801457	0.763656	0.830357	0.820156	0.79485	0.803806	0.757741		R0540	0.846726	0.857122	0.807478	0.818209	0.783259	0.830357	0.820156	0.79485	0.803806	0.757741	0.842262	0.853851	0.800132	0.81161	0.776803	0.83631	0.84373	0.793944	0.805234	0.767975	0.861607	0.872288	0.828687	0.838213	0.80465	0.869048	0.876314	0.837132	0.848295	0.814767	0.849702	0.859335
R0541	0.799107	0.793903	0.768248	0.769141	0.720412	0.808036	0.812096	0.784255	0.78547	0.732685	0.842262	0.833988	0.828841	0.826055	0.779143		R0541	0.822917	0.82912	0.798322	0.80155	0.754079	0.842262	0.833988	0.828841	0.826055	0.779143	0.821429	0.825216	0.800248	0.800668	0.751831	0.815476	0.81811	0.791918	0.793547	0.743272	0.84375	0.845306	0.824044	0.824258	0.783637	0.861607	0.861239	0.839164	0.843565	0.807018	0.839286	0.844444
R0542	0.815476	0.793859	0.773481	0.77458	0.738293	0.83631	0.819804	0.796486	0.800172	0.766163	0.863095	0.856145	0.835277	0.843151	0.803284		R0542	0.842262	0.828279	0.803226	0.807326	0.775463	0.863095	0.856145	0.835277	0.843151	0.803284	0.839286	0.823543	0.800296	0.803057	0.77114	0.83631	0.820843	0.796486	0.79985	0.766891	0.870536	0.853709	0.841954	0.842734	0.81586	0.880952	0.87589	0.84635	0.857349	0.829204	0.860119	0.843395
R0543	0.791667	0.77421	0.726251	0.739354	0.701181	0.806548	0.801975	0.741758	0.759167	0.722006	0.852679	0.853842	0.808483	0.822146	0.789113		R0543	0.822917	0.829359	0.764252	0.782023	0.746842	0.852679	0.853842	0.808483	0.822146	0.789113	0.818452	0.819724	0.755825	0.77406	0.739904	0.8125	0.814577	0.748428	0.767156	0.731486	0.83631	0.840576	0.783387	0.799396	0.766446	0.85119	0.846596	0.795798	0.811889	0.786971	0.830357	0.833555
R0544	0.84375	0.824603	0.793065	0.802759	0.773321	0.848214	0.837607	0.80003	0.811137	0.780086	0.876488	0.871025	0.855069	0.859647	0.821023		R0544	0.863095	0.857115	0.825149	0.832782	0.802896	0.876488	0.871025	0.855069	0.859647	0.821023	0.858631	0.846169	0.815889	0.824449	0.795908	0.855655	0.843143	0.809717	0.819758	0.79154	0.877976	0.873568	0.847338	0.852042	0.824978	0.892857	0.897392	0.86873	0.877392	0.845189	0.870536	0.859438
R0545	0.8125	0.801042	0.761167	0.772355	0.733954	0.821429	0.81662	0.775325	0.787697	0.746233	0.83631	0.830584	0.799763	0.811881	0.765904		R0545	0.828869	0.827006	0.785471	0.79697	0.757642	0.83631	0.830584	0.799763	0.811881	0.765904	0.824405	0.820783	0.778118	0.79051	0.750789	0.822917	0.817627	0.776722	0.788817	0.748521	0.855655	0.858465	0.818946	0.831475	0.796114	0.840774	0.833598	0.794873	0.808918	0.773037	0.842262	0.837854
R0546	0.827381	0.808065	0.786549	0.791228	0.756221	0.830357	0.819658	0.794166	0.798525	0.760774	0.842262	0.824897	0.815859	0.819411	0.775835		R0546	0.846726	0.843575	0.81208	0.817289	0.785091	0.842262	0.824897	0.815859	0.819411	0.775835	0.848214	0.837776	0.813708	0.818245	0.786337	0.842262	0.831387	0.807598	0.812331	0.777913	0.861607	0.860451	0.831946	0.83725	0.806351	0.863095	0.858436	0.825762	0.835472	0.807356	0.860119	0.84998
R0547	0.815476	0.80282	0.774713	0.775681	0.737214	0.837798	0.842063	0.799668	0.804367	0.769424	0.854167	0.842825	0.826083	0.82718	0.7912		R0547	0.845238	0.854474	0.809593	0.813962	0.780996	0.854167	0.842825	0.826083	0.82718	0.7912	0.849702	0.855624	0.815363	0.820326	0.78663	0.846726	0.850719	0.810721	0.816335	0.782075	0.852679	0.863876	0.822569	0.823651	0.79256	0.869048	0.87185	0.833068	0.841474	0.813649	0.857143	0.863204
R0548	0.794643	0.782176	0.747998	0.753099	0.706396	0.800595	0.796212	0.756906	0.762979	0.714455	0.84375	0.842991	0.809074	0.819072	0.775592		R0548	0.816964	0.823141	0.774337	0.782573	0.739172	0.84375	0.842991	0.809074	0.819072	0.775592	0.815476	0.818964	0.776094	0.78227	0.736728	0.808036	0.809233	0.765629	0.773006	0.725822	0.840774	0.849467	0.803878	0.814508	0.77328	0.854167	0.850831	0.818074	0.827428	0.791499	0.839286	0.844214
R0549	0.799107	0.790966	0.765139	0.767879	0.717726	0.803571	0.790555	0.777637	0.775039	0.72442	0.855655	0.849355	0.83527	0.840267	0.795018		R0549	0.816964	0.811106	0.790057	0.790444	0.743712	0.855655	0.849355	0.83527	0.840267	0.795018	0.815476	0.808841	0.789685	0.789456	0.741621	0.815476	0.808841	0.789685	0.789456	0.741621	0.827381	0.824646	0.804366	0.805007	0.759143	0.863095	0.862763	0.837563	0.846961	0.805748	0.831845	0.830309
R0550	0.813988	0.795528	0.786239	0.786142	0.739643	0.830357	0.818569	0.80304	0.80493	0.762405	0.842262	0.837931	0.812999	0.82048	0.778064		R0550	0.846726	0.844747	0.81995	0.82358	0.786229	0.842262	0.837931	0.812999	0.82048	0.778064	0.842262	0.836141	0.813223	0.817045	0.779539	0.834821	0.825575	0.807296	0.810098	0.76886	0.863095	0.858293	0.842113	0.843518	0.809263	0.852679	0.85592	0.820809	0.830363	0.793844	0.854167	0.84627
R0551	0.78869	0.77951	0.748107	0.753793	0.706217	0.811012	0.80865	0.769822	0.77741	0.737029	0.825893	0.82596	0.798517	0.807376	0.75486		R0551	0.821429	0.825165	0.783042	0.79054	0.752651	0.825893	0.82596	0.798517	0.807376	0.75486	0.81994	0.817786	0.780815	0.788218	0.749894	0.815476	0.812232	0.77602	0.783516	0.7436	0.837798	0.847576	0.803236	0.813396	0.775587	0.849702	0.858625	0.8127	0.827046	0.790076	0.834821	0.834183
R0552	0.815476	0.796068	0.776496	0.780355	0.73899	0.825893	0.813779	0.787749	0.794242	0.753185	0.852679	0.849261	0.817664	0.827678	0.790944		R0552	0.845238	0.843782	0.80933	0.816657	0.781718	0.852679	0.849261	0.817664	0.827678	0.790944	0.83631	0.82942	0.795655	0.803912	0.768432	0.828869	0.818544	0.789957	0.797176	0.757608	0.860119	0.865913	0.829274	0.838511	0.803122	0.86756	0.870244	0.826282	0.840424	0.812882	0.854167	0.850379
R0553	0.825893	0.824835	0.780057	0.793225	0.756434	0.828869	0.834342	0.787014	0.80138	0.760435	0.857143	0.848959	0.830873	0.836709	0.799718		R0553	0.842262	0.852642	0.804279	0.817971	0.780304	0.857143	0.848959	0.830873	0.836709	0.799718	0.840774	0.849442	0.800811	0.8152	0.777883	0.833333	0.840096	0.791782	0.806448	0.767133	0.866071	0.870819	0.839136	0.847906	0.813395	0.872024	0.867229	0.837458	0.847041	0.821404	0.857143	0.86373
R0554	0.815476	0.787899	0.755753	0.763612	0.727726	0.840774	0.819954	0.788066	0.795047	0.765138	0.861607	0.838444	0.822067	0.82657	0.794076		R0554	0.854167	0.846542	0.801316	0.811364	0.786074	0.861607	0.838444	0.822067	0.82657	0.794076	0.852679	0.840051	0.79879	0.808067	0.783244	0.845238	0.826971	0.792837	0.800619	0.772082	0.870536	0.873813	0.828146	0.837799	0.811292	0.879464	0.87534	0.838254	0.85055	0.821491	0.860119	0.848489
R0555	0.8125	0.789217	0.792488	0.782843	0.734629	0.822917	0.806988	0.801666	0.795056	0.748977	0.857143	0.862879	0.834743	0.844315	0.795506		R0555	0.83631	0.826196	0.818813	0.81208	0.768306	0.857143	0.862879	0.834743	0.844315	0.795506	0.831845	0.816576	0.811641	0.805094	0.761671	0.827381	0.81259	0.80654	0.800755	0.755285	0.857143	0.848286	0.843653	0.838732	0.797584	0.873512	0.879097	0.848466	0.858178	0.819508	0.846726	0.831163
R0556	0.799107	0.786692	0.744407	0.75686	0.710264	0.811012	0.799575	0.775634	0.780442	0.728123	0.830357	0.81267	0.804338	0.805245	0.755357		R0556	0.827381	0.822015	0.794178	0.799347	0.752897	0.830357	0.81267	0.804338	0.805245	0.755357	0.822917	0.81359	0.788647	0.792764	0.745977	0.816964	0.808318	0.780494	0.785931	0.737547	0.84375	0.840659	0.813598	0.820985	0.775597	0.852679	0.853455	0.814928	0.827972	0.787776	0.846726	0.838664
R0557	0.8125	0.799688	0.780627	0.780251	0.736038	0.818452	0.814044	0.792709	0.792578	0.744417	0.833333	0.833255	0.797674	0.809133	0.763673		R0557	0.825893	0.824183	0.798188	0.79952	0.755583	0.833333	0.833255	0.797674	0.809133	0.763673	0.825893	0.823606	0.79967	0.799956	0.755532	0.824405	0.820597	0.798311	0.798415	0.75326	0.842262	0.836551	0.818179	0.818931	0.77862	0.849702	0.85599	0.809822	0.823334	0.788357	0.84375	0.840987
R0558	0.796131	0.781302	0.754143	0.753775	0.70698	0.794643	0.773733	0.758429	0.754967	0.704963	0.828869	0.820403	0.794435	0.803621	0.751312		R0558	0.8125	0.797139	0.775598	0.773328	0.731003	0.828869	0.820403	0.794435	0.803621	0.751312	0.806548	0.788118	0.767901	0.766305	0.721919	0.800595	0.781449	0.763837	0.761453	0.713569	0.830357	0.820046	0.797252	0.798039	0.756627	0.84375	0.844876	0.800683	0.813883	0.773946	0.839286	0.830817
R0559	0.8125	0.794766	0.788942	0.781065	0.736665	0.822917	0.812296	0.803112	0.797968	0.750363	0.849702	0.840378	0.829191	0.827572	0.786978		R0559	0.837798	0.834766	0.816923	0.815832	0.771777	0.849702	0.840378	0.829191	0.827572	0.786978	0.828869	0.820633	0.808151	0.804156	0.758984	0.827381	0.819607	0.807255	0.803134	0.756976	0.845238	0.83608	0.816045	0.818134	0.781436	0.852679	0.855416	0.818217	0.827391	0.792073	0.848214	0.840221
R0560	0.785714	0.761541	0.730838	0.734895	0.695991	0.799107	0.788042	0.750873	0.755938	0.715069	0.80506	0.788801	0.764418	0.77079	0.722275		R0560	0.8125	0.805118	0.769833	0.77384	0.735006	0.80506	0.788801	0.764418	0.77079	0.722275	0.811012	0.802937	0.767578	0.772296	0.732466	0.806548	0.796374	0.760278	0.766101	0.725794	0.821429	0.821829	0.776119	0.785482	0.747868	0.824405	0.821196	0.776408	0.788085	0.750571	0.831845	0.82594
R0561	0.793155	0.782947	0.764686	0.766518	0.712557	0.797619	0.789162	0.780365	0.778557	0.718493	0.824405	0.822596	0.800848	0.807178	0.754084		R0561	0.811012	0.803966	0.791959	0.790991	0.737906	0.824405	0.822596	0.800848	0.807178	0.754084	0.809524	0.800734	0.790315	0.789075	0.735467	0.806548	0.798649	0.788463	0.786916	0.731607	0.830357	0.830325	0.818047	0.816148	0.766631	0.828869	0.82763	0.799109	0.807232	0.76108	0.833333	0.82286
R0562	0.808036	0.789644	0.753055	0.762139	0.724771	0.818452	0.811234	0.774362	0.781402	0.740393	0.857143	0.854235	0.82263	0.831279	0.794895		R0562	0.831845	0.831458	0.789725	0.797233	0.76033	0.857143	0.854235	0.82263	0.831279	0.794895	0.828869	0.824068	0.784725	0.79223	0.755395	0.821429	0.815888	0.778003	0.785305	0.744891	0.846726	0.846113	0.808203	0.815468	0.781706	0.864583	0.861968	0.824477	0.835857	0.80635	0.842262	0.835415
R0563	0.842262	0.841972	0.807593	0.815992	0.781756	0.864583	0.875581	0.833524	0.844372	0.813041	0.852679	0.850077	0.825945	0.835354	0.794533		R0563	0.875	0.891396	0.842327	0.856051	0.827946	0.852679	0.850077	0.825945	0.835354	0.794533	0.872024	0.885323	0.841006	0.852807	0.823581	0.869048	0.882944	0.837485	0.849759	0.819402	0.885417	0.894602	0.855691	0.867073	0.841932	0.883929	0.896479	0.85394	0.868297	0.839394	0.888393	0.900885
R0564	0.791667	0.76784	0.756844	0.756048	0.703411	0.811012	0.797131	0.774688	0.777136	0.730642	0.849702	0.841645	0.81949	0.825145	0.785244		R0564	0.830357	0.815602	0.801667	0.799777	0.759684	0.849702	0.841645	0.81949	0.825145	0.785244	0.827381	0.812984	0.796348	0.796162	0.754888	0.816964	0.801048	0.782515	0.783896	0.739944	0.84375	0.834875	0.815776	0.81798	0.778136	0.860119	0.852687	0.82669	0.832817	0.801154	0.834821	0.822842
R0565	0.806548	0.783086	0.762192	0.761491	0.723776	0.813988	0.793338	0.773549	0.770882	0.734948	0.85119	0.841241	0.821495	0.827395	0.78681		R0565	0.833333	0.817615	0.795012	0.793733	0.763281	0.85119	0.841241	0.821495	0.827395	0.78681	0.830357	0.81357	0.792408	0.790235	0.759011	0.824405	0.80263	0.785453	0.783387	0.749997	0.845238	0.836955	0.810614	0.813553	0.780299	0.858631	0.852293	0.816998	0.826093	0.798521	0.846726	0.831511
R0566	0.811012	0.791352	0.762245	0.771431	0.730119	0.816964	0.802014	0.780635	0.785834	0.73931	0.852679	0.842415	0.831696	0.833916	0.790555		R0566	0.837798	0.831484	0.809734	0.812616	0.770244	0.852679	0.842415	0.831696	0.833916	0.790555	0.828869	0.816281	0.79453	0.799288	0.756701	0.822917	0.807129	0.786343	0.791565	0.747922	0.857143	0.852857	0.829573	0.835792	0.797194	0.860119	0.857421	0.833062	0.840669	0.801191	0.846726	0.836304
R0567	0.811012	0.819642	0.758176	0.773606	0.735372	0.808036	0.810037	0.761293	0.772741	0.731096	0.821429	0.81478	0.788224	0.797188	0.748499		R0567	0.81994	0.829426	0.777026	0.788324	0.74902	0.821429	0.81478	0.788224	0.797188	0.748499	0.815476	0.820565	0.769768	0.781122	0.742398	0.811012	0.812526	0.764705	0.775991	0.735722	0.833333	0.844793	0.789681	0.804947	0.766835	0.837798	0.839802	0.804632	0.816009	0.772837	0.827381	0.834325
R0568	0.78125	0.768461	0.749333	0.747818	0.694183	0.791667	0.783964	0.760505	0.759913	0.708402	0.808036	0.804095	0.774898	0.784119	0.726904		R0568	0.806548	0.806269	0.777036	0.776771	0.731149	0.808036	0.804095	0.774898	0.784119	0.726904	0.803571	0.801451	0.774129	0.773082	0.726781	0.796131	0.789354	0.763744	0.763766	0.715514	0.81994	0.81835	0.788289	0.790428	0.749792	0.825893	0.835138	0.78966	0.802059	0.754832	0.81994	0.817426
R0569	0.830357	0.822506	0.784735	0.791769	0.759906	0.833333	0.835298	0.789703	0.798652	0.764037	0.858631	0.849345	0.823064	0.833043	0.79844		R0569	0.84375	0.850908	0.801659	0.811648	0.779762	0.858631	0.849345	0.823064	0.833043	0.79844	0.839286	0.842524	0.79631	0.805815	0.772912	0.839286	0.842524	0.79631	0.805815	0.772912	0.86756	0.873671	0.827908	0.839464	0.812935	0.877976	0.880688	0.836137	0.85162	0.827472	0.855655	0.856499
R0570	0.815476	0.804548	0.778914	0.786614	0.741413	0.827381	0.824186	0.792436	0.801727	0.758116	0.842262	0.841897	0.820109	0.827868	0.777958		R0570	0.834821	0.84235	0.804014	0.814032	0.769446	0.842262	0.841897	0.820109	0.827868	0.777958	0.833333	0.835111	0.800003	0.810464	0.766602	0.831845	0.833649	0.797344	0.808249	0.764516	0.852679	0.857482	0.82749	0.835567	0.794814	0.852679	0.85298	0.820448	0.831158	0.792988	0.848214	0.846935
R0571	0.809524	0.787157	0.765573	0.768764	0.725569	0.827381	0.816016	0.783044	0.790824	0.750473	0.848214	0.840952	0.799314	0.814699	0.77914		R0571	0.834821	0.828164	0.791851	0.799761	0.762077	0.848214	0.840952	0.799314	0.814699	0.77914	0.834821	0.827317	0.792409	0.800276	0.761788	0.830357	0.821396	0.787211	0.795201	0.755232	0.855655	0.852299	0.818157	0.826633	0.792729	0.86756	0.853581	0.816925	0.828445	0.808668	0.85119	0.846204
R0572	0.809524	0.795173	0.774686	0.772928	0.732044	0.815476	0.811359	0.781267	0.783022	0.739586	0.839286	0.833681	0.819571	0.824019	0.770601		R0572	0.825893	0.823066	0.792155	0.79381	0.754908	0.839286	0.833681	0.819571	0.824019	0.770601	0.824405	0.82155	0.789314	0.791743	0.752605	0.818452	0.815127	0.785235	0.787028	0.744299	0.84375	0.841248	0.813265	0.814535	0.780713	0.855655	0.855995	0.824387	0.834261	0.794919	0.834821	0.830651
R0573	0.818452	0.79273	0.770047	0.775194	0.738129	0.818452	0.796768	0.772826	0.778199	0.737461	0.849702	0.838271	0.812439	0.821912	0.78125		R0573	0.833333	0.815404	0.791841	0.79563	0.760927	0.849702	0.838271	0.812439	0.821912	0.78125	0.833333	0.811339	0.792679	0.795944	0.760282	0.830357	0.807613	0.786797	0.791093	0.755935	0.848214	0.841494	0.812615	0.818519	0.782886	0.864583	0.862022	0.822569	0.836385	0.804306	0.848214	0.830607
R0574	0.824405	0.806985	0.789338	0.78983	0.748353	0.827381	0.817557	0.797817	0.79901	0.752224	0.860119	0.859023	0.836888	0.843606	0.798053		R0574	0.839286	0.836482	0.810678	0.812918	0.769896	0.860119	0.859023	0.836888	0.843606	0.798053	0.834821	0.832037	0.80417	0.807004	0.763283	0.827381	0.817557	0.797817	0.79901	0.752224	0.860119	0.859925	0.832181	0.837261	0.799558	0.875	0.877849	0.84625	0.856743	0.819824	0.845238	0.840125
R0575	0.803571	0.778876	0.756565	0.758701	0.720589	0.822917	0.814634	0.78105	0.786997	0.747638	0.858631	0.849298	0.836134	0.837866	0.7981		R0575	0.827381	0.827018	0.785295	0.793738	0.754861	0.858631	0.849298	0.836134	0.837866	0.7981	0.827381	0.821198	0.786135	0.793011	0.754255	0.827381	0.821198	0.786135	0.793011	0.754255	0.849702	0.84493	0.812119	0.819366	0.786348	0.860119	0.858817	0.818121	0.830559	0.800956	0.845238	0.839532
R0576	0.81994	0.796323	0.77789	0.780123	0.745527	0.827381	0.817416	0.782655	0.790421	0.755692	0.816964	0.809387	0.774973	0.786299	0.73933		R0576	0.84375	0.83756	0.802434	0.810372	0.779688	0.816964	0.809387	0.774973	0.786299	0.73933	0.834821	0.824744	0.790682	0.798418	0.766532	0.833333	0.823025	0.787841	0.79609	0.764381	0.863095	0.857626	0.829164	0.834052	0.807561	0.85119	0.850535	0.809701	0.822238	0.78919	0.852679	0.843156
R0577	0.824405	0.814706	0.767865	0.777591	0.749703	0.822917	0.808061	0.774282	0.778937	0.747949	0.839286	0.822687	0.797748	0.80691	0.769374		R0577	0.834821	0.825253	0.78949	0.794577	0.765674	0.839286	0.822687	0.797748	0.80691	0.769374	0.833333	0.821407	0.786066	0.791724	0.763237	0.830357	0.816637	0.781478	0.787735	0.758739	0.848214	0.848569	0.804048	0.814007	0.784964	0.861607	0.859115	0.812322	0.827159	0.802956	0.852679	0.846844
R0578	0.818452	0.808043	0.776223	0.783168	0.74355	0.818452	0.816139	0.781838	0.785962	0.744874	0.833333	0.826516	0.803238	0.811891	0.76253		R0578	0.831845	0.833303	0.796569	0.802767	0.763922	0.833333	0.826516	0.803238	0.811891	0.76253	0.830357	0.829494	0.793851	0.800375	0.761342	0.830357	0.829494	0.793851	0.800375	0.761342	0.84375	0.850705	0.809495	0.819995	0.780258	0.857143	0.859786	0.825093	0.836652	0.798174	0.845238	0.839777
R0579	0.839286	0.82555	0.80858	0.807167	0.772402	0.846726	0.840234	0.823755	0.821288	0.782794	0.873512	0.856323	0.85162	0.852492	0.818405		R0579	0.852679	0.843601	0.827839	0.826829	0.791514	0.873512	0.856323	0.85162	0.852492	0.818405	0.855655	0.848313	0.834345	0.832051	0.795391	0.854167	0.846645	0.831504	0.829894	0.793214	0.88244	0.876477	0.866261	0.863777	0.833874	0.88244	0.875063	0.85699	0.862133	0.831866	0.877976	0.870294
R0580	0.828869	0.80627	0.796307	0.793912	0.753672	0.834821	0.817811	0.807243	0.802971	0.762877	0.842262	0.82516	0.819618	0.816657	0.77265		R0580	0.845238	0.830242	0.820467	0.814547	0.778765	0.842262	0.82516	0.819618	0.816657	0.77265	0.84375	0.828762	0.817455	0.812555	0.776391	0.839286	0.822761	0.812222	0.807654	0.76987	0.864583	0.854102	0.845779	0.84135	0.806702	0.869048	0.871485	0.843798	0.849882	0.811078	0.860119	0.844766
R0581	0.806548	0.800396	0.765256	0.767378	0.729283	0.816964	0.816997	0.787122	0.785723	0.744408	0.834821	0.829754	0.796623	0.807486	0.766218		R0581	0.828869	0.831295	0.797888	0.796954	0.762416	0.834821	0.829754	0.796623	0.807486	0.766218	0.827381	0.827016	0.799184	0.795562	0.760216	0.822917	0.822715	0.79232	0.790052	0.753859	0.849702	0.853397	0.819669	0.823628	0.790435	0.860119	0.86737	0.826213	0.836044	0.804474	0.852679	0.850415
R0582	0.793155	0.778661	0.732541	0.743303	0.704565	0.811012	0.801361	0.749239	0.762584	0.729157	0.84375	0.832806	0.795245	0.810182	0.774922		R0582	0.824405	0.832834	0.764433	0.780618	0.750256	0.84375	0.832806	0.795245	0.810182	0.774922	0.81994	0.82382	0.759303	0.77508	0.74304	0.818452	0.819519	0.757906	0.773285	0.740726	0.845238	0.860152	0.796662	0.812474	0.780708	0.858631	0.858322	0.806345	0.824796	0.79713	0.842262	0.848861
R0583	0.803571	0.792685	0.758833	0.7647	0.722907	0.811012	0.806009	0.767443	0.775264	0.732086	0.837798	0.841448	0.796927	0.812931	0.76719		R0583	0.822917	0.821258	0.782853	0.789202	0.750737	0.837798	0.841448	0.796927	0.812931	0.76719	0.821429	0.816396	0.78076	0.787222	0.747845	0.815476	0.808886	0.773045	0.780012	0.739355	0.837798	0.83593	0.801145	0.808058	0.77178	0.852679	0.858289	0.814054	0.827983	0.790755	0.834821	0.830704
R0584	0.813988	0.810843	0.779257	0.782151	0.740311	0.811012	0.813432	0.778929	0.782102	0.736045	0.845238	0.850939	0.819443	0.826775	0.783286		R0584	0.830357	0.836442	0.803454	0.804694	0.764722	0.845238	0.850939	0.819443	0.826775	0.783286	0.825893	0.83064	0.796503	0.798722	0.757987	0.818452	0.81972	0.786204	0.789621	0.747053	0.854167	0.862912	0.828275	0.832524	0.797762	0.852679	0.866147	0.822001	0.834065	0.794553	0.84375	0.849921
R0585	0.824405	0.81637	0.778492	0.786508	0.752709	0.825893	0.822678	0.781566	0.792074	0.753811	0.86756	0.869911	0.82768	0.843154	0.812239		R0585	0.846726	0.850547	0.808839	0.818226	0.784776	0.86756	0.869911	0.82768	0.843154	0.812239	0.83631	0.83463	0.793404	0.803486	0.769329	0.830357	0.825495	0.787169	0.796986	0.760642	0.858631	0.859875	0.824013	0.83244	0.801621	0.869048	0.869567	0.82101	0.838353	0.814732	0.854167	0.853891
R0586	0.828869	0.830243	0.784919	0.796987	0.759654	0.839286	0.846688	0.799704	0.811641	0.774675	0.860119	0.857638	0.826885	0.837636	0.802643		R0586	0.858631	0.869679	0.826843	0.836414	0.802878	0.860119	0.857638	0.826885	0.837636	0.802643	0.849702	0.856998	0.813402	0.82365	0.789833	0.842262	0.848398	0.803064	0.814489	0.779189	0.870536	0.881142	0.842972	0.853845	0.819155	0.876488	0.876275	0.84503	0.855442	0.826325	0.876488	0.879126
R0587	0.806548	0.777203	0.756805	0.760997	0.718107	0.822917	0.806385	0.781103	0.786371	0.741941	0.85119	0.829998	0.815212	0.820876	0.782342		R0587	0.825893	0.817355	0.777997	0.78804	0.747037	0.85119	0.829998	0.815212	0.820876	0.782342	0.830357	0.822333	0.78964	0.796446	0.753583	0.825893	0.812335	0.785608	0.79126	0.746722	0.84375	0.83967	0.806751	0.813894	0.773359	0.872024	0.865915	0.832529	0.844807	0.814062	0.845238	0.839754
R0588	0.791667	0.77649	0.747354	0.751717	0.700584	0.796131	0.787717	0.761329	0.762526	0.707453	0.842262	0.830761	0.813332	0.818507	0.772334		R0588	0.815476	0.815331	0.782563	0.784524	0.736893	0.842262	0.830761	0.813332	0.818507	0.772334	0.813988	0.809175	0.780777	0.782529	0.734266	0.806548	0.79714	0.774635	0.775309	0.723397	0.833333	0.834437	0.803393	0.807449	0.761946	0.852679	0.851027	0.815989	0.827161	0.788381	0.827381	0.823657
R0589	0.800595	0.787224	0.750685	0.761345	0.718576	0.802083	0.787203	0.762561	0.768427	0.720855	0.839286	0.838266	0.813266	0.821456	0.773311		R0589	0.825893	0.820727	0.790042	0.79625	0.75565	0.839286	0.838266	0.813266	0.821456	0.773311	0.816964	0.805721	0.77529	0.782485	0.742427	0.809524	0.796902	0.768048	0.775261	0.731729	0.842262	0.847971	0.808217	0.819461	0.778756	0.857143	0.861327	0.827473	0.838718	0.798917	0.83631	0.826493
R0590	0.791667	0.763037	0.733673	0.743808	0.696535	0.821429	0.799039	0.771478	0.780384	0.740241	0.84375	0.829717	0.810066	0.816805	0.77219		R0590	0.828869	0.81408	0.78028	0.790577	0.75145	0.84375	0.829717	0.810066	0.816805	0.77219	0.827381	0.808459	0.777563	0.78724	0.748798	0.821429	0.799225	0.771478	0.780526	0.740103	0.848214	0.838006	0.806759	0.815001	0.779797	0.858631	0.846961	0.818603	0.829384	0.79368	0.83631	0.819459
R0591	0.790179	0.76699	0.746212	0.739492	0.701949	0.797619	0.774368	0.755744	0.748815	0.712022	0.825893	0.805357	0.796939	0.795642	0.750554		R0591	0.818452	0.803433	0.780303	0.774187	0.742383	0.825893	0.805357	0.796939	0.795642	0.750554	0.808036	0.79122	0.763362	0.759184	0.726794	0.802083	0.780013	0.758367	0.753499	0.717807	0.834821	0.82787	0.797078	0.797032	0.765126	0.846726	0.829333	0.803294	0.80812	0.781362	0.834821	0.816887
R0592	0.78869	0.756247	0.738264	0.736099	0.697837	0.802083	0.777461	0.755952	0.755993	0.716312	0.81994	0.801873	0.782489	0.784289	0.739534		R0592	0.8125	0.795467	0.766778	0.767636	0.732566	0.81994	0.801873	0.782489	0.784289	0.739534	0.8125	0.79095	0.765158	0.76634	0.731983	0.808036	0.786158	0.761986	0.762779	0.725664	0.833333	0.815997	0.792914	0.793959	0.762496	0.834821	0.812761	0.782915	0.78865	0.762774	0.833333	0.812704
R0593	0.827381	0.807774	0.773919	0.784058	0.74947	0.828869	0.815032	0.786585	0.792585	0.752806	0.854167	0.852865	0.81735	0.830459	0.787771		R0593	0.84375	0.831303	0.804989	0.809043	0.77602	0.854167	0.852865	0.81735	0.830459	0.787771	0.84375	0.829967	0.804597	0.809363	0.775249	0.837798	0.821312	0.797766	0.802562	0.766445	0.872024	0.868472	0.842736	0.848041	0.816789	0.861607	0.86728	0.819016	0.836567	0.79911	0.866071	0.860231
R0594	0.799107	0.790464	0.761164	0.766661	0.718472	0.803571	0.799537	0.768556	0.774035	0.724895	0.854167	0.852456	0.822925	0.83026	0.79623		R0594	0.824405	0.825001	0.794025	0.799416	0.755441	0.854167	0.852456	0.822925	0.83026	0.79623	0.818452	0.813224	0.784657	0.790537	0.746324	0.818452	0.813224	0.784657	0.790537	0.746324	0.852679	0.850317	0.831135	0.833581	0.794758	0.860119	0.858908	0.828768	0.836813	0.804958	0.84375	0.83751
R0595	0.802083	0.781393	0.73901	0.749822	0.714582	0.816964	0.804343	0.756945	0.768547	0.736387	0.855655	0.844276	0.818328	0.827011	0.791831		R0595	0.833333	0.826186	0.775094	0.787412	0.761464	0.855655	0.844276	0.818328	0.827011	0.791831	0.831845	0.819096	0.773825	0.784957	0.758718	0.828869	0.814034	0.769266	0.780732	0.75421	0.852679	0.846945	0.803633	0.814432	0.7892	0.858631	0.852144	0.804356	0.821151	0.796317	0.85119	0.842578
R0596	0.834821	0.825394	0.800804	0.804135	0.765402	0.83631	0.828063	0.809154	0.810606	0.767416	0.818452	0.812091	0.781572	0.790681	0.738431		R0596	0.839286	0.833401	0.810581	0.813683	0.771962	0.818452	0.812091	0.781572	0.790681	0.738431	0.840774	0.83426	0.814879	0.816397	0.774051	0.839286	0.83263	0.811972	0.814102	0.771915	0.842262	0.837971	0.811523	0.816792	0.775805	0.83631	0.836847	0.792403	0.802971	0.767053	0.852679	0.849409
R0597	0.827381	0.812183	0.77723	0.788095	0.747679	0.831845	0.820307	0.791575	0.799402	0.75436	0.848214	0.848505	0.817923	0.830052	0.777694		R0597	0.840774	0.831412	0.802507	0.809096	0.768049	0.848214	0.848505	0.817923	0.830052	0.777694	0.839286	0.825125	0.798131	0.805414	0.765554	0.83631	0.823155	0.796395	0.803486	0.761373	0.861607	0.853814	0.832135	0.83743	0.798511	0.86756	0.874278	0.838553	0.852327	0.806026	0.855655	0.846072
R0598	0.806548	0.790944	0.761118	0.765128	0.72758	0.833333	0.829786	0.790929	0.797527	0.764516	0.854167	0.867222	0.815705	0.833164	0.792507		R0598	0.840774	0.840941	0.800763	0.808462	0.775788	0.854167	0.867222	0.815705	0.833164	0.792507	0.839286	0.834981	0.798531	0.80536	0.773354	0.839286	0.834981	0.798531	0.80536	0.773354	0.857143	0.850883	0.823947	0.828014	0.7992	0.864583	0.878854	0.827255	0.844842	0.808152	0.854167	0.846505
R0599	0.800595	0.796905	0.759242	0.769481	0.72128	0.811012	0.813325	0.767725	0.779561	0.735754	0.839286	0.838162	0.801175	0.815804	0.773583		R0599	0.824405	0.832762	0.779468	0.792886	0.755704	0.839286	0.838162	0.801175	0.815804	0.773583	0.825893	0.829149	0.783106	0.795704	0.756973	0.821429	0.823961	0.779861	0.792005	0.750723	0.842262	0.850186	0.801917	0.814478	0.780504	0.852679	0.850752	0.812158	0.826695	0.793076	0.842262	0.845977
R0600	0.83631	0.815889	0.786619	0.797451	0.764789	0.85119	0.844694	0.805461	0.819322	0.786589	0.864583	0.855345	0.831173	0.840685	0.805493		R0600	0.855655	0.851481	0.809682	0.824538	0.793105	0.864583	0.855345	0.831173	0.840685	0.805493	0.857143	0.852948	0.811714	0.82666	0.795093	0.855655	0.850385	0.810425	0.825106	0.792829	0.860119	0.860441	0.813432	0.830027	0.799836	0.877976	0.874278	0.831388	0.848318	0.824786	0.873512	0.870116
R0601	0.809524	0.797705	0.776133	0.768954	0.728594	0.816964	0.807413	0.788205	0.779847	0.739595	0.83631	0.815783	0.811082	0.806534	0.764976		R0601	0.837798	0.832493	0.816667	0.806439	0.770229	0.83631	0.815783	0.811082	0.806534	0.764976	0.831845	0.827097	0.807774	0.798242	0.761582	0.824405	0.816629	0.794037	0.787718	0.750383	0.858631	0.848477	0.839306	0.829722	0.799623	0.861607	0.845161	0.836781	0.83166	0.802487	0.846726	0.83944
R0602	0.821429	0.802845	0.795066	0.792494	0.747329	0.830357	0.821114	0.806157	0.80573	0.759217	0.849702	0.841645	0.821163	0.827926	0.784651		R0602	0.84375	0.83894	0.822844	0.822385	0.778678	0.849702	0.841645	0.821163	0.827926	0.784651	0.83631	0.829229	0.809715	0.811346	0.767524	0.833333	0.827188	0.807936	0.809328	0.763458	0.858631	0.850259	0.836456	0.837796	0.799292	0.863095	0.861523	0.823995	0.837423	0.804285	0.854167	0.846192
R0603	0.830357	0.817475	0.798072	0.79893	0.755933	0.845238	0.830167	0.815464	0.814293	0.777518	0.870536	0.861133	0.841971	0.849034	0.812132		R0603	0.858631	0.844789	0.829614	0.829259	0.796862	0.870536	0.861133	0.841971	0.849034	0.812132	0.855655	0.841767	0.826087	0.825441	0.792589	0.85119	0.835702	0.820721	0.820379	0.786036	0.869048	0.858203	0.838107	0.843402	0.810937	0.889881	0.88474	0.858963	0.868955	0.840446	0.873512	0.861265
R0604	0.811012	0.803034	0.77884	0.783242	0.736628	0.827381	0.832185	0.797201	0.806217	0.758789	0.848214	0.849866	0.827407	0.834671	0.787493		R0604	0.845238	0.849542	0.819675	0.826793	0.78483	0.848214	0.849866	0.827407	0.834671	0.787493	0.840774	0.845197	0.813863	0.82146	0.778315	0.834821	0.838466	0.806802	0.814896	0.769908	0.86756	0.865485	0.845022	0.851227	0.815221	0.870536	0.882176	0.841871	0.855835	0.819557	0.86756	0.868149
R0605	0.80506	0.785186	0.763537	0.762766	0.720485	0.8125	0.801063	0.770352	0.774345	0.729765	0.855655	0.84488	0.824215	0.828957	0.791639		R0605	0.83631	0.829564	0.801285	0.802971	0.765465	0.855655	0.84488	0.824215	0.828957	0.791639	0.825893	0.81572	0.781819	0.786571	0.749631	0.821429	0.810376	0.77872	0.782955	0.743142	0.852679	0.840824	0.823046	0.821847	0.789672	0.860119	0.85304	0.821323	0.829922	0.798583	0.842262	0.827557
R0606	0.785714	0.758295	0.742886	0.746002	0.695221	0.806548	0.793153	0.773636	0.777701	0.724472	0.854167	0.84934	0.837627	0.842296	0.792028		R0606	0.8125	0.804714	0.779012	0.784228	0.733689	0.854167	0.84934	0.837627	0.842296	0.792028	0.811012	0.79933	0.777668	0.781896	0.731216	0.809524	0.796728	0.776324	0.780363	0.72897	0.833333	0.831435	0.806534	0.810847	0.764597	0.873512	0.885335	0.844548	0.859146	0.820931	0.842262	0.831242
R0607	0.799107	0.766636	0.761669	0.754107	0.715508	0.808036	0.787675	0.771856	0.767666	0.727071	0.83631	0.81908	0.810237	0.811064	0.76372		R0607	0.827381	0.811816	0.794381	0.790738	0.755164	0.83631	0.81908	0.810237	0.811064	0.76372	0.825893	0.808958	0.791647	0.788571	0.752676	0.818452	0.802726	0.781935	0.780542	0.742345	0.848214	0.840337	0.823281	0.821066	0.785579	0.866071	0.8628	0.830308	0.839388	0.807619	0.840774	0.823968
R0608	0.78125	0.775655	0.746477	0.751123	0.696021	0.785714	0.781902	0.758716	0.759427	0.703059	0.837798	0.836164	0.810813	0.818147	0.77273		R0608	0.794643	0.794887	0.766231	0.767881	0.715758	0.837798	0.836164	0.810813	0.818147	0.77273	0.797619	0.795423	0.770199	0.771941	0.719349	0.790179	0.787685	0.763607	0.765125	0.709217	0.813988	0.815065	0.790532	0.792796	0.742729	0.855655	0.846354	0.82988	0.834487	0.79853	0.818452	0.816242
R0609	0.818452	0.820979	0.781415	0.790471	0.743612	0.828869	0.832872	0.793305	0.800832	0.758975	0.842262	0.842065	0.805765	0.818355	0.774515		R0609	0.842262	0.84761	0.809828	0.81587	0.779115	0.842262	0.842065	0.805765	0.818355	0.774515	0.84375	0.846376	0.811983	0.817759	0.780696	0.83631	0.840574	0.802747	0.80975	0.770579	0.858631	0.864673	0.826385	0.834338	0.801745	0.85119	0.860822	0.809061	0.825227	0.789503	0.857143	0.858029
R0610	0.839286	0.842125	0.804922	0.814332	0.773732	0.845238	0.848776	0.819337	0.826162	0.782	0.855655	0.852573	0.822131	0.833948	0.795056		R0610	0.857143	0.862949	0.828556	0.837504	0.799089	0.855655	0.852573	0.822131	0.833948	0.795056	0.858631	0.864528	0.831216	0.83974	0.801111	0.852679	0.856448	0.826635	0.834367	0.792517	0.866071	0.873998	0.837431	0.847671	0.811779	0.877976	0.877423	0.843517	0.855397	0.828041	0.872024	0.881111
R0611	0.800595	0.775227	0.747669	0.750615	0.711692	0.80506	0.785699	0.751765	0.757191	0.717193	0.849702	0.825864	0.806926	0.812099	0.780907		R0611	0.837798	0.829098	0.798864	0.801457	0.767027	0.849702	0.825864	0.806926	0.812099	0.780907	0.824405	0.809847	0.776581	0.781011	0.746392	0.815476	0.798332	0.761393	0.768362	0.733199	0.863095	0.852311	0.833901	0.834148	0.803582	0.860119	0.854008	0.8129	0.823964	0.79725	0.848214	0.83266
R0612	0.797619	0.776818	0.766055	0.76475	0.71602	0.8125	0.80141	0.781339	0.783044	0.736445	0.84375	0.840321	0.826789	0.82873	0.779606		R0612	0.827381	0.824003	0.799694	0.801978	0.758215	0.84375	0.840321	0.826789	0.82873	0.779606	0.822917	0.814343	0.791874	0.79456	0.751402	0.818452	0.810695	0.787074	0.790232	0.745251	0.845238	0.844365	0.822934	0.825121	0.783645	0.855655	0.85609	0.82888	0.834928	0.797196	0.840774	0.829464
R0613	0.813988	0.810473	0.782611	0.787534	0.741226	0.81994	0.821128	0.789182	0.795487	0.749576	0.842262	0.847511	0.824366	0.830792	0.778601		R0613	0.831845	0.841519	0.805065	0.810624	0.767872	0.842262	0.847511	0.824366	0.830792	0.778601	0.825893	0.831794	0.79545	0.802235	0.7589	0.824405	0.828588	0.794061	0.800602	0.756617	0.84375	0.849866	0.815408	0.823176	0.782873	0.855655	0.866524	0.8322	0.843146	0.798267	0.837798	0.844592
R0614	0.811012	0.797502	0.757579	0.763043	0.730803	0.813988	0.805589	0.77087	0.773469	0.735822	0.830357	0.825382	0.792294	0.795208	0.757477		R0614	0.824405	0.821774	0.781694	0.786977	0.750923	0.830357	0.825382	0.792294	0.795208	0.757477	0.818452	0.81324	0.773447	0.777944	0.741789	0.816964	0.812256	0.772588	0.776929	0.739803	0.840774	0.845361	0.80062	0.807483	0.774957	0.842262	0.845268	0.799057	0.804406	0.776399	0.83631	0.83926
R0615	0.809524	0.793792	0.755867	0.76412	0.729588	0.822917	0.809564	0.776749	0.783246	0.748513	0.839286	0.83258	0.807666	0.816986	0.769897		R0615	0.833333	0.837765	0.788679	0.79842	0.764655	0.839286	0.83258	0.807666	0.816986	0.769897	0.825893	0.824121	0.77851	0.787655	0.753521	0.825893	0.824121	0.77851	0.787655	0.753521	0.854167	0.86397	0.81515	0.826533	0.793847	0.866071	0.869631	0.827763	0.842904	0.809215	0.848214	0.847358
R0616	0.83631	0.823092	0.794751	0.803315	0.767883	0.848214	0.841113	0.81368	0.821773	0.784325	0.880952	0.878322	0.859778	0.867111	0.830017		R0616	0.863095	0.857982	0.829541	0.837604	0.806289	0.880952	0.878322	0.859778	0.867111	0.830017	0.858631	0.850743	0.824452	0.831823	0.799539	0.854167	0.847179	0.820197	0.827695	0.793428	0.885417	0.887672	0.856012	0.865822	0.838798	0.894345	0.898767	0.866648	0.87826	0.850081	0.879464	0.872438
R0617	0.800595	0.778779	0.751279	0.753628	0.716984	0.800595	0.781103	0.758346	0.758502	0.716924	0.824405	0.80041	0.784127	0.79061	0.747988		R0617	0.809524	0.794114	0.76635	0.767923	0.729722	0.824405	0.80041	0.784127	0.79061	0.747988	0.811012	0.793213	0.767231	0.769718	0.731237	0.808036	0.789147	0.764983	0.767118	0.726924	0.821429	0.809743	0.780518	0.782483	0.746955	0.84375	0.82347	0.80337	0.809846	0.776656	0.822917	0.806319
R0618	0.806548	0.782947	0.745647	0.754781	0.71975	0.821429	0.811018	0.766776	0.777182	0.740978	0.845238	0.849882	0.800115	0.817006	0.774703		R0618	0.833333	0.83177	0.779044	0.791444	0.759163	0.845238	0.849882	0.800115	0.817006	0.774703	0.827381	0.820077	0.772161	0.783323	0.749994	0.824405	0.818105	0.770437	0.781378	0.745827	0.85119	0.85291	0.801977	0.81471	0.785458	0.85119	0.858128	0.798541	0.819065	0.783495	0.846726	0.842996
R0619	0.800595	0.776807	0.758231	0.75774	0.716254	0.80506	0.789977	0.763798	0.768068	0.721333	0.827381	0.808238	0.78779	0.795046	0.75176		R0619	0.827381	0.815144	0.785614	0.791061	0.754393	0.827381	0.808238	0.78779	0.795046	0.75176	0.824405	0.810778	0.78423	0.787994	0.750098	0.8125	0.79502	0.772713	0.776206	0.732621	0.842262	0.838806	0.809461	0.814121	0.776174	0.854167	0.845375	0.802709	0.815592	0.792295	0.84375	0.835024
R0620	0.809524	0.793232	0.767374	0.769902	0.726191	0.821429	0.815089	0.77987	0.784631	0.743005	0.83631	0.823525	0.794324	0.804862	0.7629		R0620	0.834821	0.835156	0.79203	0.79893	0.762839	0.83631	0.823525	0.794324	0.804862	0.7629	0.834821	0.831722	0.792958	0.799159	0.762658	0.830357	0.827887	0.788355	0.794929	0.756253	0.845238	0.854632	0.806203	0.815799	0.778022	0.854167	0.849699	0.808087	0.820477	0.790038	0.848214	0.847536
R0621	0.8125	0.81079	0.768587	0.776188	0.736342	0.815476	0.820638	0.778494	0.784953	0.740374	0.822917	0.822178	0.789104	0.801027	0.748088		R0621	0.816964	0.823702	0.776533	0.784074	0.743566	0.822917	0.822178	0.789104	0.801027	0.748088	0.821429	0.82763	0.783806	0.790448	0.749772	0.818452	0.823032	0.781519	0.787798	0.745479	0.846726	0.851832	0.815135	0.822252	0.784972	0.834821	0.832505	0.795811	0.807988	0.766182	0.839286	0.842511
R0622	0.796131	0.77531	0.760352	0.759378	0.714666	0.800595	0.785014	0.76987	0.768608	0.720696	0.825893	0.826713	0.797164	0.80426	0.754281		R0622	0.816964	0.807053	0.787325	0.78656	0.744207	0.825893	0.826713	0.797164	0.80426	0.754281	0.809524	0.799828	0.776466	0.777379	0.733149	0.80506	0.794582	0.773168	0.7736	0.726928	0.830357	0.821882	0.802915	0.802973	0.763092	0.840774	0.84359	0.808621	0.813921	0.777488	0.828869	0.820305
R0623	0.821429	0.809768	0.787392	0.791604	0.747509	0.827381	0.817583	0.798332	0.800999	0.756067	0.834821	0.833501	0.799961	0.811096	0.765335		R0623	0.842262	0.836246	0.812481	0.817442	0.77754	0.834821	0.833501	0.799961	0.811096	0.765335	0.840774	0.835536	0.810775	0.81553	0.77531	0.837798	0.829666	0.808072	0.812263	0.77086	0.857143	0.85143	0.829142	0.833591	0.798735	0.854167	0.865124	0.816189	0.832321	0.793365	0.854167	0.851899
R0624	0.818452	0.803953	0.768616	0.7782	0.742146	0.825893	0.817585	0.784807	0.790918	0.753705	0.864583	0.862971	0.839753	0.846675	0.807928		R0624	0.839286	0.832118	0.798106	0.805223	0.773424	0.864583	0.862971	0.839753	0.846675	0.807928	0.840774	0.834267	0.801176	0.807509	0.775321	0.834821	0.825192	0.794965	0.801097	0.766641	0.860119	0.860887	0.820265	0.829996	0.802934	0.869048	0.868559	0.839874	0.848408	0.814859	0.855655	0.850233
R0625	0.793155	0.783101	0.752709	0.759526	0.70739	0.803571	0.800078	0.769037	0.775097	0.721723	0.842262	0.834407	0.821034	0.823383	0.776281		R0625	0.815476	0.814231	0.780758	0.787215	0.739857	0.842262	0.834407	0.821034	0.823383	0.776281	0.815476	0.812353	0.782789	0.788123	0.739317	0.809524	0.804036	0.776089	0.781601	0.73057	0.84375	0.843889	0.817963	0.822919	0.780629	0.861607	0.855198	0.837927	0.839102	0.805177	0.839286	0.837046
R0626	0.818452	0.802907	0.764929	0.774188	0.739202	0.8125	0.796616	0.763702	0.77177	0.730128	0.842262	0.833641	0.808245	0.818275	0.771746		R0626	0.830357	0.822946	0.785657	0.795127	0.757514	0.842262	0.833641	0.808245	0.818275	0.771746	0.81994	0.805415	0.772123	0.779848	0.741889	0.815476	0.799879	0.766762	0.774795	0.735409	0.85119	0.860389	0.81996	0.830457	0.788817	0.861607	0.856904	0.809035	0.825396	0.801542	0.842262	0.833572
R0627	0.796131	0.786895	0.762618	0.764001	0.715959	0.802083	0.80042	0.782174	0.779128	0.72507	0.852679	0.853249	0.833809	0.83811	0.792841		R0627	0.816964	0.81918	0.798112	0.795506	0.747298	0.852679	0.853249	0.833809	0.83811	0.792841	0.818452	0.818166	0.799047	0.797416	0.748219	0.815476	0.815628	0.795463	0.794207	0.744218	0.849702	0.847175	0.836628	0.832845	0.79252	0.861607	0.866438	0.840937	0.846774	0.807046	0.842262	0.838714
R0628	0.809524	0.805023	0.781667	0.780758	0.737561	0.824405	0.824633	0.800221	0.79964	0.757946	0.86756	0.876133	0.844799	0.855463	0.814316		R0628	0.837798	0.838091	0.813191	0.813409	0.777482	0.86756	0.876133	0.844799	0.855463	0.814316	0.834821	0.835964	0.809594	0.80979	0.773287	0.831845	0.832169	0.807161	0.80719	0.769036	0.857143	0.856431	0.836516	0.837177	0.803741	0.875	0.885782	0.845693	0.857795	0.826348	0.854167	0.856061
R0629	0.831845	0.814854	0.79493	0.800889	0.759412	0.842262	0.835153	0.808269	0.814738	0.774607	0.849702	0.842935	0.817664	0.827595	0.783373		R0629	0.854167	0.856437	0.819508	0.829255	0.791686	0.849702	0.842935	0.817664	0.827595	0.783373	0.854167	0.85036	0.820386	0.828869	0.791345	0.849702	0.845016	0.817324	0.825096	0.785041	0.86756	0.874129	0.837514	0.84662	0.811248	0.86756	0.873838	0.82732	0.844216	0.809644	0.863095	0.859277
R0630	0.806548	0.799671	0.765862	0.77466	0.727565	0.816964	0.812972	0.783111	0.789464	0.7425	0.818452	0.809768	0.795097	0.795451	0.745015		R0630	0.827381	0.824045	0.79317	0.800233	0.757649	0.818452	0.809768	0.795097	0.795451	0.745015	0.824405	0.818054	0.790631	0.796515	0.753224	0.822917	0.817075	0.789681	0.795517	0.751185	0.846726	0.844158	0.826802	0.827419	0.785756	0.845238	0.84353	0.816114	0.822924	0.782307	0.840774	0.833413
R0631	0.809524	0.803691	0.773762	0.779243	0.732766	0.8125	0.816257	0.778146	0.785837	0.737243	0.828869	0.836509	0.800567	0.809947	0.75943		R0631	0.827381	0.832509	0.7987	0.804273	0.759027	0.828869	0.836509	0.800567	0.809947	0.75943	0.822917	0.826606	0.790888	0.798146	0.752182	0.81994	0.822113	0.786954	0.794517	0.7478	0.846726	0.851471	0.819238	0.825763	0.786147	0.837798	0.849695	0.807046	0.819576	0.772537	0.837798	0.839972
R0632	0.796131	0.784832	0.768623	0.766691	0.718051	0.811012	0.809725	0.789847	0.786805	0.738957	0.831845	0.831513	0.819448	0.818217	0.765744		R0632	0.824405	0.825381	0.800593	0.799688	0.757516	0.831845	0.831513	0.819448	0.818217	0.765744	0.822917	0.823636	0.800507	0.798567	0.755435	0.815476	0.815726	0.793687	0.791785	0.745139	0.849702	0.845419	0.828169	0.826364	0.792451	0.846726	0.847599	0.82866	0.831283	0.78691	0.834821	0.833044
R0633	0.78869	0.770121	0.746712	0.746555	0.702278	0.811012	0.804728	0.771305	0.776299	0.731366	0.837798	0.830331	0.805352	0.815444	0.767171		R0633	0.824405	0.820244	0.783515	0.789605	0.751036	0.837798	0.830331	0.805352	0.815444	0.767171	0.825893	0.82116	0.786689	0.79236	0.7529	0.816964	0.809827	0.778583	0.783828	0.740128	0.842262	0.844533	0.805941	0.812376	0.778203	0.855655	0.863586	0.811997	0.828753	0.794393	0.840774	0.838211
R0634	0.824405	0.79335	0.782501	0.780693	0.745332	0.831845	0.809394	0.789897	0.790993	0.755066	0.869048	0.850629	0.843394	0.845796	0.807856		R0634	0.848214	0.836932	0.814364	0.813888	0.779749	0.869048	0.850629	0.843394	0.845796	0.807856	0.840774	0.822613	0.801059	0.802402	0.768122	0.834821	0.816247	0.79301	0.79541	0.759447	0.866071	0.852858	0.831797	0.834572	0.80508	0.88244	0.871224	0.852947	0.858394	0.828415	0.852679	0.834684
R0635	0.821429	0.809929	0.759907	0.775007	0.740705	0.825893	0.813767	0.767413	0.77967	0.747831	0.845238	0.836975	0.807417	0.817342	0.775244		R0635	0.834821	0.826372	0.778683	0.790428	0.761584	0.845238	0.836975	0.807417	0.817342	0.775244	0.839286	0.827614	0.786259	0.797558	0.767637	0.831845	0.818696	0.777514	0.789257	0.756854	0.854167	0.849454	0.808309	0.818156	0.790219	0.863095	0.857235	0.820564	0.834347	0.801228	0.852679	0.843458
R0636	0.821429	0.803911	0.78263	0.78635	0.746199	0.831845	0.816331	0.797812	0.800206	0.760396	0.854167	0.834182	0.829305	0.831113	0.79084		R0636	0.837798	0.823244	0.807219	0.808838	0.769264	0.854167	0.834182	0.829305	0.831113	0.79084	0.837798	0.821474	0.806433	0.808537	0.768759	0.837798	0.821474	0.806433	0.808537	0.768759	0.854167	0.850329	0.824684	0.832081	0.792215	0.879464	0.870433	0.845348	0.854413	0.828222	0.857143	0.84212
R0637	0.779762	0.766684	0.738021	0.737785	0.697175	0.785714	0.779285	0.751679	0.751907	0.704851	0.824405	0.825402	0.795845	0.80016	0.758074		R0637	0.797619	0.801384	0.764016	0.766364	0.722795	0.824405	0.825402	0.795845	0.80016	0.758074	0.796131	0.797477	0.763351	0.764623	0.720391	0.791667	0.790143	0.758017	0.759666	0.713687	0.831845	0.831122	0.804824	0.806412	0.770355	0.84375	0.847863	0.809578	0.816282	0.786264	0.839286	0.840109
R0638	0.800595	0.793322	0.767678	0.767708	0.718006	0.809524	0.802088	0.779095	0.777715	0.730671	0.830357	0.822044	0.803896	0.809657	0.757879		R0638	0.824405	0.822129	0.794096	0.79296	0.752731	0.830357	0.822044	0.803896	0.809657	0.757879	0.81994	0.814325	0.788388	0.786971	0.746073	0.8125	0.806258	0.781357	0.780119	0.735489	0.845238	0.845976	0.822248	0.823346	0.78186	0.864583	0.863571	0.844333	0.848595	0.807664	0.849702	0.844119
R0639	0.811012	0.797244	0.762753	0.769241	0.729883	0.81994	0.809448	0.778053	0.783482	0.742171	0.84375	0.832732	0.81477	0.821919	0.77504		R0639	0.837798	0.833407	0.798236	0.805032	0.768825	0.84375	0.832732	0.81477	0.821919	0.77504	0.831845	0.824861	0.790848	0.79693	0.759873	0.824405	0.81274	0.784749	0.789722	0.748982	0.852679	0.855926	0.817986	0.82711	0.79038	0.864583	0.863887	0.827402	0.839713	0.806832	0.854167	0.848971
R0640	0.818452	0.813214	0.78293	0.789445	0.74379	0.828869	0.836993	0.796506	0.807121	0.757964	0.855655	0.855809	0.824058	0.836739	0.794226		R0640	0.839286	0.849123	0.80853	0.818715	0.773867	0.855655	0.855809	0.824058	0.836739	0.794226	0.83631	0.843687	0.805024	0.814619	0.769363	0.834821	0.84068	0.803518	0.812942	0.767056	0.85119	0.862704	0.821832	0.832618	0.790698	0.866071	0.880459	0.831963	0.848346	0.810979	0.855655	0.863797
R0641	0.808036	0.785122	0.760164	0.766541	0.722351	0.827381	0.813382	0.782038	0.789646	0.750393	0.857143	0.84652	0.828432	0.832237	0.793213		R0641	0.846726	0.844673	0.810965	0.817299	0.780021	0.857143	0.84652	0.828432	0.832237	0.793213	0.839286	0.832495	0.797069	0.80605	0.768155	0.834821	0.823381	0.792632	0.800933	0.761222	0.855655	0.852376	0.819041	0.826599	0.792669	0.873512	0.871702	0.836918	0.845703	0.818175	0.854167	0.847114
R0642	0.831845	0.813251	0.792117	0.798514	0.7638	0.83631	0.826485	0.803929	0.810283	0.770088	0.861607	0.861584	0.83429	0.84517	0.804063		R0642	0.852679	0.852524	0.823629	0.830447	0.794132	0.861607	0.861584	0.83429	0.84517	0.804063	0.845238	0.836631	0.813136	0.819627	0.782732	0.839286	0.830526	0.807443	0.813925	0.774465	0.863095	0.86494	0.834367	0.841538	0.809404	0.875	0.880155	0.83964	0.854021	0.824333	0.857143	0.850171
R0643	0.790179	0.774534	0.748366	0.754355	0.702817	0.78869	0.778401	0.754499	0.759457	0.700566	0.827381	0.829412	0.804073	0.812263	0.754075		R0643	0.806548	0.805872	0.776862	0.782262	0.726929	0.827381	0.829412	0.804073	0.812263	0.754075	0.796131	0.790686	0.761771	0.768025	0.711387	0.794643	0.787582	0.760382	0.76634	0.70916	0.815476	0.818666	0.78781	0.794145	0.740119	0.837798	0.846466	0.810088	0.822493	0.769849	0.811012	0.810214
R0644	0.793155	0.779162	0.755267	0.757719	0.705556	0.8125	0.810544	0.773777	0.780582	0.732599	0.866071	0.854424	0.839249	0.843254	0.808891		R0644	0.833333	0.833973	0.800352	0.805935	0.763517	0.866071	0.854424	0.839249	0.843254	0.808891	0.830357	0.83042	0.79623	0.80217	0.759086	0.822917	0.821241	0.785666	0.792982	0.748285	0.855655	0.855774	0.824753	0.830999	0.795157	0.877976	0.877901	0.847196	0.857131	0.826155	0.84375	0.841082
R0645	0.78869	0.753994	0.750073	0.742583	0.699828	0.806548	0.776776	0.766654	0.761473	0.724394	0.842262	0.814	0.809019	0.807793	0.774254		R0645	0.830357	0.810465	0.796542	0.790628	0.759596	0.842262	0.814	0.809019	0.807793	0.774254	0.822917	0.798176	0.785435	0.77985	0.74859	0.815476	0.787293	0.775527	0.770997	0.737566	0.842262	0.8361	0.811607	0.809297	0.777074	0.863095	0.853501	0.826423	0.828293	0.805544	0.839286	0.816524
R0646	0.796131	0.772177	0.747522	0.750837	0.713214	0.800595	0.787853	0.756883	0.760305	0.719686	0.818452	0.808758	0.783154	0.791364	0.74268		R0646	0.815476	0.813744	0.773936	0.778098	0.741786	0.818452	0.808758	0.783154	0.791364	0.74268	0.809524	0.799441	0.766124	0.769623	0.732818	0.802083	0.788974	0.759057	0.762305	0.72217	0.833333	0.83073	0.792871	0.800024	0.766164	0.83631	0.833934	0.795429	0.806845	0.769262	0.825893	0.814139
R0647	0.811012	0.81033	0.769577	0.775663	0.732409	0.813988	0.814611	0.7767	0.782329	0.736317	0.854167	0.861244	0.835495	0.843289	0.792285		R0647	0.830357	0.833874	0.797182	0.802567	0.760631	0.854167	0.861244	0.835495	0.843289	0.792285	0.825893	0.829429	0.791033	0.79679	0.754042	0.822917	0.824311	0.787137	0.793104	0.749616	0.845238	0.851399	0.817469	0.82244	0.782367	0.866071	0.878714	0.842946	0.854606	0.809808	0.84375	0.847982
R0648	0.81994	0.818605	0.78603	0.792781	0.750041	0.822917	0.826602	0.789136	0.797297	0.753688	0.831845	0.832656	0.803905	0.814087	0.763873		R0648	0.83631	0.843351	0.805951	0.813316	0.773229	0.831845	0.832656	0.803905	0.814087	0.763873	0.834821	0.838116	0.802174	0.810773	0.77031	0.833333	0.836757	0.799622	0.808684	0.768238	0.855655	0.861965	0.828763	0.837041	0.79978	0.860119	0.864753	0.829781	0.841099	0.804417	0.848214	0.85013
R0649	0.800595	0.784271	0.772996	0.766343	0.718858	0.818452	0.812138	0.79291	0.789826	0.742142	0.848214	0.83558	0.826872	0.825269	0.782207		R0649	0.825893	0.825514	0.796578	0.797423	0.753554	0.848214	0.83558	0.826872	0.825269	0.782207	0.824405	0.822059	0.798119	0.796425	0.751334	0.824405	0.822059	0.798119	0.796425	0.751334	0.845238	0.845999	0.824239	0.822082	0.782589	0.858631	0.854158	0.832324	0.834536	0.798643	0.846726	0.844771
R0650	0.787202	0.780324	0.760368	0.756907	0.698403	0.797619	0.797854	0.779223	0.775287	0.712314	0.828869	0.819539	0.806838	0.806278	0.754157		R0650	0.825893	0.823524	0.80898	0.80361	0.754008	0.828869	0.819539	0.806838	0.806278	0.754157	0.81994	0.819902	0.802035	0.796769	0.745289	0.806548	0.809062	0.78761	0.783338	0.727087	0.84375	0.83747	0.833085	0.824461	0.7799	0.855655	0.856183	0.834936	0.834499	0.794747	0.842262	0.839813
R0651	0.794643	0.774468	0.759911	0.759373	0.711609	0.803571	0.79123	0.771063	0.772504	0.723806	0.828869	0.827579	0.794283	0.801985	0.759207		R0651	0.815476	0.812129	0.782729	0.78581	0.741614	0.828869	0.827579	0.794283	0.801985	0.759207	0.815476	0.810109	0.781582	0.785409	0.741121	0.8125	0.806218	0.77932	0.782872	0.736808	0.827381	0.822231	0.799021	0.800444	0.758642	0.848214	0.849125	0.80874	0.818971	0.787134	0.831845	0.828323
R0652	0.815476	0.799308	0.758481	0.769293	0.73496	0.806548	0.787394	0.760901	0.766269	0.722766	0.839286	0.837027	0.804257	0.815566	0.768596		R0652	0.821429	0.811484	0.77409	0.781897	0.745311	0.839286	0.837027	0.804257	0.815566	0.768596	0.816964	0.800523	0.770184	0.776015	0.738504	0.8125	0.794742	0.765278	0.771243	0.73206	0.85119	0.849484	0.810977	0.822249	0.787328	0.857143	0.862252	0.818031	0.832924	0.79517	0.837798	0.829569
R0653	0.811012	0.803243	0.77255	0.777677	0.733916	0.828869	0.831296	0.796097	0.802301	0.758943	0.846726	0.84253	0.827875	0.830691	0.783145		R0653	0.84375	0.849753	0.81261	0.820016	0.780517	0.846726	0.84253	0.827875	0.830691	0.783145	0.84375	0.846218	0.813326	0.819776	0.78016	0.839286	0.842182	0.806046	0.814076	0.773787	0.864583	0.868747	0.839578	0.845158	0.809809	0.854167	0.855727	0.820497	0.831338	0.794282	0.858631	0.860744
R0654	0.800595	0.798866	0.755508	0.763813	0.722967	0.809524	0.808622	0.767399	0.773712	0.735647	0.846726	0.849157	0.820214	0.828667	0.786344		R0654	0.827381	0.834286	0.790123	0.79603	0.761756	0.846726	0.849157	0.820214	0.828667	0.786344	0.821429	0.823285	0.782022	0.788426	0.752694	0.815476	0.815941	0.775209	0.782067	0.744244	0.846726	0.852305	0.814323	0.823477	0.787859	0.848214	0.8568	0.812724	0.826364	0.788807	0.84375	0.846408
R0655	0.808036	0.803285	0.764342	0.774557	0.73184	0.803571	0.797033	0.768827	0.774675	0.725717	0.840774	0.833783	0.81664	0.823001	0.776939		R0655	0.81994	0.821136	0.788163	0.794271	0.749818	0.840774	0.833783	0.81664	0.823001	0.776939	0.8125	0.808787	0.776464	0.783426	0.738686	0.809524	0.804909	0.774162	0.780832	0.734463	0.83631	0.848299	0.809455	0.818763	0.772816	0.864583	0.872368	0.833351	0.846039	0.811686	0.831845	0.830193
R0656	0.790179	0.781092	0.753781	0.754325	0.703801	0.791667	0.796581	0.756084	0.758563	0.705337	0.827381	0.827347	0.798391	0.809162	0.752575		R0656	0.803571	0.815349	0.767242	0.770898	0.723526	0.827381	0.827347	0.798391	0.809162	0.752575	0.808036	0.818973	0.772539	0.77818	0.729048	0.803571	0.810865	0.768513	0.773816	0.722309	0.821429	0.83222	0.787545	0.794734	0.747729	0.845238	0.855168	0.813339	0.826467	0.780166	0.830357	0.835478
R0657	0.809524	0.802546	0.765936	0.773752	0.729066	0.815476	0.816971	0.774314	0.781427	0.738198	0.840774	0.833692	0.818733	0.819778	0.773637		R0657	0.827381	0.828872	0.784079	0.792707	0.755366	0.840774	0.833692	0.818733	0.819778	0.773637	0.827381	0.829648	0.78483	0.792893	0.755306	0.81994	0.824226	0.778287	0.786721	0.744963	0.85119	0.853808	0.81284	0.823319	0.788568	0.857143	0.85392	0.822955	0.832119	0.796695	0.84375	0.844161
R0658	0.816964	0.788356	0.758914	0.766065	0.732448	0.818452	0.790076	0.769699	0.774433	0.734239	0.834821	0.810546	0.794081	0.798683	0.757469		R0658	0.828869	0.806036	0.785172	0.788901	0.7503	0.834821	0.810546	0.794081	0.798683	0.757469	0.822917	0.796153	0.773153	0.778639	0.741022	0.821429	0.79331	0.771844	0.777037	0.738751	0.846726	0.825932	0.810117	0.812764	0.77693	0.863095	0.858261	0.818154	0.831498	0.799089	0.845238	0.82491
R0659	0.793155	0.797073	0.753257	0.761197	0.707931	0.797619	0.805369	0.766181	0.770378	0.715099	0.813988	0.808644	0.787883	0.794718	0.735896		R0659	0.80506	0.812569	0.770324	0.777073	0.725821	0.813988	0.808644	0.787883	0.794718	0.735896	0.80506	0.810238	0.774282	0.778516	0.725696	0.803571	0.809225	0.773356	0.7775	0.723659	0.83631	0.850384	0.809017	0.817703	0.77006	0.840774	0.847102	0.813585	0.825144	0.774702	0.830357	0.835736
R0660	0.791667	0.778725	0.756237	0.760467	0.70161	0.797619	0.785411	0.762023	0.76694	0.709566	0.834821	0.838837	0.804988	0.817925	0.760752		R0660	0.809524	0.810976	0.777409	0.783456	0.727581	0.834821	0.838837	0.804988	0.817925	0.760752	0.80506	0.800986	0.771371	0.777504	0.720605	0.799107	0.788982	0.764548	0.769898	0.711724	0.824405	0.831412	0.796405	0.806071	0.748495	0.839286	0.843311	0.803144	0.817564	0.767999	0.821429	0.81981
R0661	0.808036	0.785939	0.756583	0.764028	0.721731	0.816964	0.803607	0.771727	0.778168	0.734906	0.837798	0.835773	0.805751	0.814237	0.764371		R0661	0.828869	0.813633	0.782576	0.789533	0.752479	0.837798	0.835773	0.805751	0.814237	0.764371	0.828869	0.814252	0.782576	0.789979	0.752123	0.825893	0.812159	0.780869	0.787991	0.747993	0.849702	0.841423	0.813297	0.820268	0.782906	0.852679	0.855931	0.813059	0.825838	0.786592	0.848214	0.832894
R0662	0.827381	0.813336	0.782217	0.79182	0.755087	0.837798	0.826541	0.798936	0.807161	0.769534	0.852679	0.845508	0.82009	0.83062	0.789686		R0662	0.848214	0.85064	0.80872	0.820934	0.78527	0.852679	0.845508	0.82009	0.83062	0.789686	0.84375	0.83922	0.805007	0.814735	0.778628	0.839286	0.829721	0.801294	0.809712	0.771974	0.86756	0.871828	0.83561	0.845444	0.812944	0.872024	0.874786	0.835562	0.84996	0.818194	0.858631	0.858878
R0663	0.796131	0.777328	0.75121	0.752391	0.709379	0.80506	0.789801	0.759446	0.762748	0.721495	0.831845	0.805283	0.797315	0.798519	0.758707		R0663	0.827381	0.824701	0.788557	0.791673	0.755241	0.831845	0.805283	0.797315	0.798519	0.758707	0.822917	0.815641	0.781654	0.785218	0.748284	0.815476	0.803382	0.769576	0.774611	0.737105	0.84375	0.838645	0.814133	0.813181	0.779085	0.861607	0.846579	0.827836	0.831487	0.802561	0.839286	0.831489
R0664	0.782738	0.775337	0.737429	0.740939	0.692131	0.794643	0.791579	0.750586	0.757095	0.707426	0.816964	0.815953	0.776883	0.791313	0.737084		R0664	0.803571	0.80252	0.758551	0.766178	0.72107	0.816964	0.815953	0.776883	0.791313	0.737084	0.803571	0.802647	0.759707	0.766533	0.720837	0.797619	0.793287	0.754934	0.761024	0.712227	0.821429	0.825795	0.785255	0.792821	0.747474	0.831845	0.832365	0.789237	0.802897	0.760215	0.821429	0.821253
R0665	0.811012	0.788856	0.760543	0.767212	0.730286	0.81994	0.802636	0.770963	0.779945	0.742515	0.842262	0.83431	0.809303	0.816407	0.775113		R0665	0.83631	0.829047	0.793785	0.803046	0.766642	0.842262	0.83431	0.809303	0.816407	0.775113	0.830357	0.816276	0.78557	0.793988	0.757724	0.824405	0.807879	0.774781	0.784758	0.748857	0.863095	0.856091	0.835681	0.840097	0.805445	0.861607	0.854426	0.82195	0.831752	0.802867	0.861607	0.852236
R0666	0.800595	0.790018	0.758242	0.765646	0.718616	0.808036	0.802165	0.769962	0.778329	0.728439	0.830357	0.833308	0.797658	0.810914	0.758348		R0666	0.821429	0.824012	0.785138	0.795228	0.747767	0.830357	0.833308	0.797658	0.810914	0.758348	0.816964	0.814389	0.777942	0.787962	0.740981	0.813988	0.811818	0.774026	0.784589	0.736807	0.83631	0.83156	0.799778	0.809573	0.7686	0.839286	0.84134	0.796975	0.812884	0.771449	0.828869	0.826137
R0667	0.818452	0.811705	0.783669	0.791261	0.744681	0.824405	0.822154	0.792742	0.80031	0.753043	0.827381	0.831062	0.796204	0.80912	0.756081		R0667	0.834821	0.839149	0.804454	0.813125	0.76844	0.827381	0.831062	0.796204	0.80912	0.756081	0.834821	0.839351	0.804454	0.81337	0.768151	0.830357	0.831777	0.799439	0.808195	0.761591	0.84375	0.845717	0.813565	0.8232	0.780561	0.842262	0.849925	0.809644	0.823513	0.777712	0.846726	0.852659
R0668	0.81994	0.806148	0.775371	0.783923	0.743348	0.830357	0.823869	0.788896	0.798765	0.758089	0.855655	0.843996	0.825628	0.830209	0.794405		R0668	0.84375	0.843058	0.806256	0.815961	0.777712	0.855655	0.843996	0.825628	0.830209	0.794405	0.839286	0.834495	0.799943	0.80958	0.77095	0.833333	0.827371	0.791918	0.802392	0.762282	0.846726	0.850452	0.807701	0.819885	0.782109	0.863095	0.853794	0.824968	0.834057	0.805173	0.849702	0.848915
R0669	0.815476	0.796187	0.776743	0.779255	0.736026	0.831845	0.817402	0.795099	0.799479	0.75864	0.854167	0.843788	0.821755	0.827539	0.79043		R0669	0.85119	0.838779	0.819075	0.822226	0.787136	0.854167	0.843788	0.821755	0.827539	0.79043	0.845238	0.829876	0.810936	0.814262	0.778321	0.842262	0.826758	0.80556	0.810057	0.773953	0.864583	0.854834	0.837771	0.840148	0.807108	0.869048	0.871252	0.826968	0.841351	0.81216	0.864583	0.854996
R0670	0.796131	0.779841	0.76375	0.761632	0.714422	0.793155	0.778252	0.768497	0.763361	0.709953	0.84375	0.837263	0.818926	0.825074	0.778086		R0670	0.802083	0.796292	0.774876	0.773051	0.723361	0.84375	0.837263	0.818926	0.825074	0.778086	0.80506	0.799136	0.77974	0.777445	0.727309	0.800595	0.792276	0.776084	0.773325	0.720799	0.815476	0.815878	0.786007	0.789275	0.742613	0.869048	0.863796	0.847619	0.850301	0.815754	0.822917	0.817304
R0671	0.822917	0.807193	0.783359	0.787616	0.748218	0.822917	0.804072	0.786005	0.788806	0.748231	0.869048	0.862488	0.840668	0.84738	0.812876		R0671	0.845238	0.835817	0.810941	0.815229	0.78085	0.869048	0.862488	0.840668	0.84738	0.812876	0.840774	0.829068	0.804658	0.808972	0.774131	0.831845	0.817151	0.793203	0.798327	0.761199	0.857143	0.855737	0.824858	0.832886	0.797464	0.875	0.872876	0.836185	0.849593	0.821295	0.857143	0.852807
R0672	0.825893	0.809519	0.785393	0.788052	0.751943	0.830357	0.819974	0.792846	0.795921	0.758322	0.845238	0.838071	0.802798	0.814862	0.777698		R0672	0.849702	0.843621	0.818796	0.821251	0.786493	0.845238	0.838071	0.802798	0.814862	0.777698	0.837798	0.829893	0.800997	0.804904	0.769006	0.83631	0.828086	0.797985	0.802543	0.766805	0.861607	0.857322	0.829075	0.83432	0.803383	0.86756	0.865865	0.827287	0.837973	0.811482	0.857143	0.849216
R0673	0.779762	0.763533	0.740153	0.73836	0.685848	0.784226	0.770052	0.74487	0.745567	0.691021	0.828869	0.814666	0.79374	0.799086	0.753493		R0673	0.800595	0.791414	0.762336	0.763921	0.715949	0.828869	0.814666	0.79374	0.799086	0.753493	0.796131	0.786219	0.755872	0.757765	0.709217	0.790179	0.776251	0.750313	0.751914	0.700146	0.825893	0.826125	0.794997	0.799061	0.752722	0.846726	0.84053	0.807421	0.815877	0.780889	0.828869	0.81899
R0674	0.802083	0.77803	0.761923	0.76219	0.715312	0.821429	0.807427	0.780397	0.784626	0.741949	0.858631	0.852754	0.817806	0.829499	0.794095		R0674	0.830357	0.828456	0.788824	0.795041	0.75665	0.858631	0.852754	0.817806	0.829499	0.794095	0.831845	0.829558	0.792744	0.797738	0.758588	0.825893	0.821656	0.784969	0.790599	0.749921	0.846726	0.846746	0.812197	0.817515	0.781147	0.864583	0.852894	0.818395	0.829154	0.803419	0.842262	0.840218
R0675	0.794643	0.783866	0.764424	0.76557	0.712582	0.813988	0.811514	0.786423	0.789917	0.73849	0.840774	0.846902	0.813774	0.826544	0.774702		R0675	0.828869	0.835422	0.802978	0.807946	0.760229	0.840774	0.846902	0.813774	0.826544	0.774702	0.825893	0.827677	0.799793	0.804314	0.755472	0.81994	0.818908	0.793599	0.797993	0.746824	0.845238	0.85393	0.821441	0.827003	0.783457	0.858631	0.872424	0.82788	0.843673	0.800793	0.842262	0.844258
R0676	0.809524	0.824574	0.776417	0.786323	0.73682	0.816964	0.833982	0.78575	0.797227	0.746265	0.833333	0.838401	0.802857	0.815165	0.76661		R0676	0.831845	0.858446	0.802915	0.816036	0.768137	0.833333	0.838401	0.802857	0.815165	0.76661	0.825893	0.847754	0.794546	0.80745	0.759232	0.822917	0.845777	0.791037	0.804452	0.755198	0.848214	0.879896	0.821594	0.838185	0.791179	0.852679	0.872993	0.818024	0.835338	0.795519	0.848214	0.871165
R0677	0.815476	0.790661	0.766699	0.769596	0.734724	0.815476	0.803001	0.774067	0.77566	0.735247	0.83631	0.816787	0.804322	0.80249	0.763797		R0677	0.825893	0.819965	0.789268	0.790524	0.75162	0.83631	0.816787	0.804322	0.80249	0.763797	0.824405	0.813638	0.785237	0.787608	0.748568	0.822917	0.812646	0.784398	0.786603	0.746576	0.84375	0.838739	0.810514	0.812647	0.777234	0.857143	0.852527	0.815854	0.821514	0.795735	0.842262	0.83141
R0678	0.80506	0.793625	0.763649	0.77171	0.723747	0.824405	0.823146	0.786038	0.795691	0.751215	0.858631	0.868504	0.831367	0.844386	0.798735		R0678	0.83631	0.841774	0.801215	0.810408	0.769053	0.858631	0.868504	0.831367	0.844386	0.798735	0.834821	0.837996	0.798654	0.808572	0.766417	0.827381	0.829775	0.790625	0.80085	0.755925	0.857143	0.866695	0.822206	0.834092	0.798549	0.863095	0.872309	0.832064	0.845892	0.805851	0.845238	0.848275
R0679	0.831845	0.821257	0.797754	0.802586	0.764197	0.828869	0.820661	0.797465	0.801102	0.760584	0.849702	0.846472	0.821856	0.828376	0.788371		R0679	0.840774	0.835142	0.809875	0.813995	0.777509	0.849702	0.846472	0.821856	0.828376	0.788371	0.837798	0.82758	0.805079	0.809329	0.772771	0.833333	0.824469	0.802321	0.806206	0.766799	0.858631	0.853711	0.833698	0.836509	0.80286	0.866071	0.869246	0.834176	0.843897	0.812791	0.858631	0.84715
R0680	0.818452	0.820961	0.784493	0.793794	0.746074	0.813988	0.814179	0.786448	0.790549	0.740586	0.83631	0.831637	0.816917	0.818275	0.771436		R0680	0.81994	0.824504	0.792632	0.797365	0.749578	0.83631	0.831637	0.816917	0.818275	0.771436	0.821429	0.822577	0.794822	0.799687	0.751013	0.821429	0.822577	0.794822	0.799687	0.751013	0.839286	0.852109	0.818522	0.82399	0.77718	0.858631	0.861726	0.836738	0.841698	0.803704	0.837798	0.841169
R0681	0.834821	0.817036	0.783895	0.789571	0.762588	0.848214	0.836653	0.804222	0.809876	0.781516	0.852679	0.832567	0.812241	0.818696	0.78597		R0681	0.849702	0.844212	0.805397	0.813082	0.784122	0.852679	0.832567	0.812241	0.818696	0.78597	0.849702	0.842385	0.806454	0.812927	0.783978	0.849702	0.842385	0.806454	0.812927	0.783978	0.860119	0.86349	0.815259	0.824404	0.799507	0.866071	0.853087	0.816598	0.828908	0.805995	0.864583	0.860912
R0682	0.815476	0.809178	0.773831	0.782678	0.739534	0.833333	0.835298	0.798926	0.805785	0.765533	0.852679	0.851949	0.830252	0.838182	0.790855		R0682	0.840774	0.845092	0.807178	0.814976	0.776568	0.852679	0.851949	0.830252	0.838182	0.790855	0.837798	0.840894	0.804627	0.811669	0.772182	0.837798	0.840894	0.804627	0.811669	0.772182	0.849702	0.853938	0.816156	0.825487	0.788842	0.861607	0.863203	0.827179	0.840516	0.803903	0.849702	0.853429
R0683	0.803571	0.776049	0.775667	0.76602	0.722701	0.811012	0.793905	0.785279	0.777791	0.733062	0.833333	0.826735	0.810138	0.814885	0.761759		R0683	0.81994	0.805945	0.794867	0.787384	0.74644	0.833333	0.826735	0.810138	0.814885	0.761759	0.81994	0.805842	0.796805	0.787936	0.746599	0.815476	0.799181	0.788875	0.781658	0.739889	0.837798	0.823953	0.808814	0.806926	0.771147	0.845238	0.851048	0.814676	0.825343	0.78034	0.831845	0.816828
R0684	0.831845	0.826535	0.788197	0.799406	0.759062	0.85119	0.850956	0.809656	0.822546	0.786568	0.864583	0.85831	0.829254	0.841243	0.805011		R0684	0.861607	0.86355	0.820838	0.834209	0.802191	0.864583	0.85831	0.829254	0.841243	0.805011	0.861607	0.864108	0.821314	0.834419	0.802184	0.858631	0.859375	0.817221	0.830464	0.797758	0.870536	0.872068	0.834195	0.845945	0.814958	0.876488	0.873726	0.838194	0.852085	0.822514	0.870536	0.87206
R0685	0.793155	0.77353	0.748664	0.745222	0.70331	0.791667	0.771186	0.754782	0.749342	0.701134	0.816964	0.805242	0.788275	0.790677	0.735274		R0685	0.809524	0.790036	0.775853	0.769424	0.728016	0.816964	0.805242	0.788275	0.790677	0.735274	0.809524	0.790582	0.776863	0.769523	0.728063	0.800595	0.782119	0.764783	0.759609	0.715285	0.824405	0.814087	0.80015	0.791364	0.750984	0.840774	0.843333	0.806565	0.815842	0.770458	0.830357	0.816524
R0686	0.833333	0.810357	0.779977	0.78166	0.759349	0.834821	0.81729	0.788906	0.789587	0.761302	0.84375	0.834738	0.803818	0.809494	0.772241		R0686	0.842262	0.828422	0.794901	0.797182	0.772678	0.84375	0.834738	0.803818	0.809494	0.772241	0.84375	0.830237	0.798234	0.799682	0.774897	0.840774	0.827433	0.794071	0.796203	0.770629	0.857143	0.847707	0.812563	0.817326	0.794018	0.866071	0.860545	0.820785	0.830941	0.805537	0.855655	0.840679
R0687	0.775298	0.769484	0.741102	0.743408	0.683498	0.779762	0.775263	0.743137	0.748288	0.688564	0.81994	0.809884	0.777999	0.788349	0.744024		R0687	0.794643	0.796084	0.757138	0.764275	0.710643	0.81994	0.809884	0.777999	0.788349	0.744024	0.796131	0.79661	0.76071	0.767052	0.71239	0.78869	0.786807	0.753264	0.759582	0.701674	0.811012	0.817176	0.776947	0.785509	0.733641	0.833333	0.83062	0.793109	0.805464	0.763861	0.818452	0.821277
R0688	0.816964	0.801011	0.784366	0.787166	0.738042	0.834821	0.825573	0.813849	0.814177	0.763535	0.858631	0.857158	0.833541	0.841934	0.795704		R0688	0.852679	0.848459	0.833639	0.834272	0.790415	0.858631	0.857158	0.833541	0.841934	0.795704	0.848214	0.842952	0.827074	0.828671	0.783289	0.84375	0.83651	0.822908	0.824129	0.776697	0.86756	0.862121	0.851406	0.851774	0.811559	0.869048	0.872347	0.836961	0.849142	0.811481	0.866071	0.857237
R0689	0.813988	0.780692	0.751537	0.758619	0.729322	0.830357	0.809139	0.788154	0.786734	0.754957	0.845238	0.825079	0.811837	0.813171	0.775082		R0689	0.837798	0.827211	0.790289	0.793972	0.766261	0.845238	0.825079	0.811837	0.813171	0.775082	0.837798	0.822345	0.793622	0.793898	0.7662	0.833333	0.814133	0.790266	0.789628	0.759558	0.866071	0.861843	0.828369	0.832746	0.80699	0.861607	0.850328	0.819654	0.826668	0.799616	0.852679	0.839851
R0690	0.84375	0.83058	0.787984	0.800642	0.776845	0.855655	0.847048	0.809827	0.818923	0.794233	0.849702	0.831719	0.819441	0.822167	0.785831		R0690	0.85119	0.841987	0.800093	0.811952	0.7877	0.849702	0.831719	0.819441	0.822167	0.785831	0.858631	0.849412	0.814456	0.823384	0.798497	0.858631	0.849412	0.814456	0.823384	0.798497	0.875	0.872585	0.834193	0.845424	0.822103	0.879464	0.875214	0.835788	0.849792	0.827883	0.879464	0.874026
R0691	0.815476	0.804923	0.785556	0.784942	0.740976	0.83631	0.834678	0.810494	0.809606	0.770144	0.849702	0.849274	0.830282	0.835776	0.78671		R0691	0.840774	0.843356	0.81259	0.815011	0.776684	0.849702	0.849274	0.830282	0.835776	0.78671	0.840774	0.840473	0.815577	0.815486	0.776538	0.840774	0.840473	0.815577	0.815486	0.776538	0.869048	0.86789	0.849713	0.851128	0.816281	0.876488	0.887369	0.854743	0.865486	0.825131	0.863095	0.85837
R0692	0.811012	0.79555	0.768741	0.771694	0.731181	0.824405	0.81637	0.786649	0.79033	0.750202	0.830357	0.816662	0.78979	0.795894	0.75779		R0692	0.834821	0.827334	0.794132	0.799677	0.765522	0.830357	0.816662	0.78979	0.795894	0.75779	0.837798	0.830539	0.801582	0.804942	0.769778	0.831845	0.823543	0.795494	0.799034	0.761167	0.85119	0.84315	0.814869	0.819585	0.78887	0.842262	0.836058	0.799976	0.808334	0.775342	0.855655	0.85245
R0693	0.799107	0.786247	0.753854	0.76472	0.715896	0.802083	0.793018	0.758841	0.769157	0.720279	0.828869	0.828227	0.786738	0.80215	0.757442		R0693	0.827381	0.826646	0.789522	0.800481	0.75718	0.828869	0.828227	0.786738	0.80215	0.757442	0.81994	0.812495	0.780383	0.790968	0.745871	0.813988	0.80577	0.774972	0.785215	0.737549	0.864583	0.859521	0.838941	0.844474	0.810054	0.837798	0.839801	0.793333	0.8086	0.770699	0.845238	0.83892
R0694	0.818452	0.807657	0.772356	0.777327	0.736028	0.827381	0.821533	0.777931	0.786697	0.748435	0.852679	0.840347	0.809788	0.819836	0.784178		R0694	0.839286	0.842765	0.793137	0.801847	0.766846	0.852679	0.840347	0.809788	0.819836	0.784178	0.839286	0.842676	0.792662	0.802349	0.766559	0.833333	0.83443	0.784822	0.795099	0.757726	0.848214	0.854475	0.801898	0.812321	0.779969	0.866071	0.857635	0.821198	0.832814	0.804598	0.848214	0.852052
R0695	0.828869	0.824572	0.792104	0.803371	0.754459	0.837798	0.840137	0.80095	0.814326	0.76739	0.848214	0.839081	0.81795	0.827493	0.780901		R0695	0.852679	0.858693	0.818044	0.831723	0.789383	0.848214	0.839081	0.81795	0.827493	0.780901	0.84375	0.848743	0.807614	0.821271	0.776193	0.840774	0.845829	0.80315	0.817503	0.771899	0.852679	0.861117	0.816009	0.831988	0.789254	0.866071	0.865546	0.83498	0.847694	0.80739	0.854167	0.859711
R0696	0.821429	0.812324	0.775329	0.787871	0.743394	0.827381	0.817098	0.790811	0.79859	0.752435	0.85119	0.851508	0.836626	0.84134	0.787199		R0696	0.845238	0.841864	0.81642	0.822054	0.778975	0.85119	0.851508	0.836626	0.84134	0.787199	0.840774	0.833885	0.807161	0.81453	0.772152	0.834821	0.825151	0.798513	0.806714	0.763304	0.852679	0.85047	0.825333	0.833515	0.78908	0.858631	0.870594	0.831365	0.846501	0.797151	0.849702	0.845085
R0697	0.822917	0.819472	0.784148	0.790312	0.748785	0.831845	0.840038	0.794649	0.802942	0.761641	0.840774	0.83067	0.805328	0.812752	0.773255		R0697	0.848214	0.85992	0.809874	0.820354	0.785235	0.840774	0.83067	0.805328	0.812752	0.773255	0.84375	0.853465	0.806161	0.815221	0.778808	0.839286	0.847053	0.801276	0.810496	0.772264	0.858631	0.871959	0.822144	0.834288	0.80005	0.866071	0.868555	0.829242	0.841097	0.809716	0.857143	0.865995
R0698	0.799107	0.794514	0.753323	0.757887	0.71835	0.816964	0.81586	0.77639	0.779007	0.743257	0.849702	0.845714	0.813953	0.823772	0.78692		R0698	0.825893	0.829573	0.782641	0.788758	0.756599	0.849702	0.845714	0.813953	0.823772	0.78692	0.830357	0.832141	0.793191	0.796143	0.762743	0.824405	0.824359	0.785837	0.789469	0.754173	0.855655	0.85824	0.823651	0.828582	0.798314	0.872024	0.877492	0.83861	0.848094	0.820552	0.854167	0.856546
R0699	0.830357	0.817065	0.787539	0.791873	0.757238	0.840774	0.837611	0.797711	0.805383	0.771914	0.854167	0.834719	0.821362	0.824172	0.790552		R0699	0.849702	0.84855	0.808753	0.817198	0.7851	0.854167	0.834719	0.821362	0.824172	0.790552	0.845238	0.843095	0.803644	0.811385	0.778618	0.84375	0.839459	0.802215	0.809622	0.776323	0.848214	0.854679	0.800441	0.815555	0.782303	0.86756	0.85492	0.827422	0.835797	0.810375	0.858631	0.855269
R0700	0.8125	0.794726	0.787618	0.782561	0.736794	0.8125	0.80354	0.789432	0.787858	0.735821	0.828869	0.819509	0.813319	0.810218	0.75821		R0700	0.824405	0.819857	0.804021	0.801232	0.754047	0.828869	0.819509	0.813319	0.810218	0.75821	0.821429	0.813938	0.798218	0.796513	0.749318	0.818452	0.810126	0.795887	0.793892	0.745044	0.83631	0.831654	0.820089	0.81413	0.772088	0.84375	0.832228	0.820291	0.820067	0.779596	0.833333	0.828274
R0701	0.791667	0.778754	0.74808	0.752764	0.706001	0.796131	0.785706	0.753678	0.758456	0.712382	0.825893	0.815245	0.785531	0.79586	0.751089		R0701	0.8125	0.805493	0.77374	0.778785	0.736377	0.825893	0.815245	0.785531	0.79586	0.751089	0.803571	0.792452	0.760366	0.765978	0.723014	0.802083	0.791542	0.759492	0.764992	0.721069	0.828869	0.820458	0.792608	0.79763	0.759215	0.849702	0.844673	0.811471	0.820369	0.787384	0.822917	0.809569
R0702	0.818452	0.81543	0.780885	0.789469	0.746033	0.83631	0.841516	0.805559	0.814025	0.771239	0.86756	0.869084	0.851402	0.858674	0.813872		R0702	0.860119	0.865439	0.832663	0.839847	0.805501	0.86756	0.869084	0.851402	0.858674	0.813872	0.857143	0.861573	0.828695	0.835642	0.801249	0.846726	0.851167	0.816272	0.824598	0.786557	0.886905	0.897396	0.865942	0.874859	0.842816	0.891369	0.902206	0.875478	0.884205	0.848224	0.870536	0.870759
R0703	0.8125	0.790976	0.767439	0.773269	0.732115	0.822917	0.809572	0.785375	0.788398	0.748169	0.834821	0.828874	0.812921	0.817801	0.763184		R0703	0.830357	0.820391	0.793345	0.797195	0.759047	0.834821	0.828874	0.812921	0.817801	0.763184	0.824405	0.810768	0.786657	0.789693	0.750179	0.824405	0.810768	0.786657	0.789693	0.750179	0.842262	0.833224	0.808038	0.812958	0.775892	0.846726	0.851011	0.81211	0.825084	0.781284	0.840774	0.828334
R0704	0.808036	0.801181	0.755979	0.768138	0.72415	0.818452	0.813898	0.77579	0.784653	0.739353	0.842262	0.837398	0.809683	0.819607	0.771634		R0704	0.830357	0.83022	0.790775	0.799538	0.757047	0.842262	0.837398	0.809683	0.819607	0.771634	0.824405	0.820879	0.782292	0.791531	0.747737	0.81994	0.817145	0.777891	0.787204	0.74153	0.848214	0.851921	0.813415	0.822574	0.782947	0.866071	0.867516	0.830792	0.8415	0.807489	0.84375	0.844467
R0705	0.821429	0.831366	0.787996	0.795232	0.756379	0.822917	0.830198	0.79192	0.797495	0.758349	0.83631	0.843865	0.813807	0.821954	0.775149		R0705	0.834821	0.844629	0.808251	0.812541	0.775312	0.83631	0.843865	0.813807	0.821954	0.775149	0.828869	0.837889	0.79989	0.804638	0.76697	0.824405	0.833951	0.792945	0.799017	0.760762	0.846726	0.860609	0.822392	0.82773	0.791755	0.857143	0.871468	0.833667	0.843046	0.805004	0.84375	0.855094
R0706	0.827381	0.820677	0.79141	0.797271	0.759155	0.842262	0.83941	0.8076	0.813657	0.779915	0.863095	0.86206	0.833696	0.843999	0.806862		R0706	0.852679	0.851971	0.818985	0.825833	0.794739	0.863095	0.86206	0.833696	0.843999	0.806862	0.85119	0.847301	0.81683	0.823386	0.792055	0.846726	0.843825	0.812813	0.819382	0.786023	0.864583	0.86664	0.835749	0.841595	0.812047	0.885417	0.891253	0.853166	0.865218	0.839909	0.869048	0.864932
R0707	0.813988	0.798246	0.771553	0.779377	0.736187	0.830357	0.824827	0.786862	0.797688	0.759551	0.85119	0.844273	0.817503	0.827622	0.787657		R0707	0.846726	0.847355	0.802177	0.814838	0.783881	0.85119	0.844273	0.817503	0.827622	0.787657	0.846726	0.84541	0.802607	0.815281	0.783316	0.840774	0.8349	0.797916	0.809314	0.774517	0.861607	0.866786	0.823632	0.835282	0.805239	0.864583	0.867836	0.822267	0.83815	0.807241	0.857143	0.856097
R0708	0.78869	0.784051	0.736526	0.74531	0.698261	0.802083	0.806738	0.758746	0.766138	0.717979	0.827381	0.822453	0.788681	0.800001	0.751835		R0708	0.813988	0.830348	0.770494	0.781725	0.735765	0.827381	0.822453	0.788681	0.800001	0.751835	0.809524	0.823535	0.764872	0.7753	0.728932	0.808036	0.819491	0.763451	0.773608	0.726578	0.842262	0.856291	0.80729	0.816818	0.776363	0.83631	0.839722	0.796679	0.808701	0.766421	0.821429	0.833623
R0709	0.790179	0.780127	0.747808	0.754549	0.703626	0.800595	0.790198	0.763636	0.769802	0.717487	0.833333	0.827445	0.802285	0.811362	0.762563		R0709	0.824405	0.819248	0.790964	0.796516	0.752477	0.833333	0.827445	0.802285	0.811362	0.762563	0.816964	0.808194	0.779729	0.786061	0.741264	0.811012	0.799953	0.773324	0.779581	0.732628	0.833333	0.829014	0.803704	0.809025	0.76549	0.848214	0.854239	0.813649	0.826634	0.785118	0.831845	0.827229
R0710	0.8125	0.792931	0.773708	0.773109	0.729946	0.813988	0.803112	0.777511	0.779018	0.7312	0.849702	0.837928	0.827601	0.828797	0.782434		R0710	0.825893	0.824179	0.793552	0.795199	0.749815	0.849702	0.837928	0.827601	0.828797	0.782434	0.827381	0.823234	0.79567	0.797223	0.751537	0.821429	0.812935	0.786808	0.789159	0.742488	0.845238	0.842778	0.819484	0.820979	0.777986	0.857143	0.848595	0.829585	0.833575	0.794425	0.84375	0.837916
R0711	0.813988	0.799114	0.787505	0.784294	0.739898	0.821429	0.81337	0.797622	0.795554	0.749753	0.846726	0.84002	0.823227	0.827029	0.7827		R0711	0.837798	0.833272	0.817064	0.814371	0.774588	0.846726	0.84002	0.823227	0.827029	0.7827	0.834821	0.826471	0.812452	0.809828	0.769708	0.831845	0.823837	0.808517	0.806369	0.765672	0.855655	0.852306	0.834123	0.83434	0.798998	0.860119	0.852824	0.829451	0.83426	0.803343	0.852679	0.841921
R0712	0.794643	0.778584	0.748618	0.750417	0.709336	0.802083	0.790641	0.760563	0.761658	0.720313	0.837798	0.834262	0.809262	0.813731	0.77005		R0712	0.818452	0.811112	0.784433	0.782602	0.744853	0.837798	0.834262	0.809262	0.813731	0.77005	0.815476	0.805425	0.778023	0.777567	0.740186	0.809524	0.795203	0.768865	0.769444	0.731187	0.827381	0.819509	0.78768	0.790494	0.757028	0.848214	0.840482	0.812926	0.818651	0.785718	0.827381	0.814715
R0713	0.778274	0.755969	0.729249	0.732069	0.685246	0.785714	0.7713	0.742002	0.744704	0.695638	0.816964	0.798254	0.784517	0.785687	0.740161		R0713	0.802083	0.790277	0.758687	0.761128	0.720128	0.816964	0.798254	0.784517	0.785687	0.740161	0.800595	0.786304	0.756573	0.759411	0.717539	0.793155	0.777097	0.750991	0.753184	0.70691	0.818452	0.81743	0.780129	0.782666	0.744196	0.830357	0.822431	0.787667	0.795723	0.760002	0.813988	0.804349
R0714	0.793155	0.782729	0.73699	0.748997	0.706648	0.806548	0.803916	0.761394	0.770993	0.726155	0.833333	0.831137	0.812666	0.818265	0.763808		R0714	0.825893	0.826865	0.787011	0.795727	0.75461	0.833333	0.831137	0.812666	0.818265	0.763808	0.821429	0.819586	0.780792	0.789193	0.748077	0.813988	0.810949	0.770016	0.779977	0.737309	0.849702	0.854251	0.81889	0.825937	0.789048	0.85119	0.871423	0.818911	0.834571	0.790276	0.834821	0.834003
R0715	0.806548	0.796985	0.753955	0.76441	0.725459	0.821429	0.813697	0.775485	0.782993	0.747414	0.830357	0.82584	0.792171	0.804785	0.75817		R0715	0.833333	0.831489	0.791332	0.79919	0.764982	0.830357	0.82584	0.792171	0.804785	0.75817	0.825893	0.820848	0.780752	0.788847	0.754002	0.824405	0.817646	0.779422	0.787259	0.751719	0.846726	0.850625	0.808365	0.819094	0.783644	0.85119	0.849962	0.80574	0.822674	0.787965	0.849702	0.84165
R0716	0.802083	0.788486	0.760986	0.767154	0.717619	0.824405	0.817289	0.787642	0.791805	0.750573	0.83631	0.820328	0.805577	0.810615	0.766146		R0716	0.834821	0.830708	0.799022	0.802626	0.76607	0.83631	0.820328	0.805577	0.810615	0.766146	0.83631	0.831457	0.802741	0.805282	0.768197	0.827381	0.821324	0.791111	0.795234	0.755267	0.848214	0.847394	0.815384	0.82232	0.784459	0.864583	0.860643	0.829787	0.839719	0.807124	0.857143	0.852843
R0717	0.816964	0.813354	0.780071	0.786846	0.744916	0.822917	0.824837	0.787447	0.795819	0.752968	0.848214	0.840159	0.822127	0.827656	0.787159		R0717	0.839286	0.850562	0.810192	0.817469	0.777503	0.848214	0.840159	0.822127	0.827656	0.787159	0.833333	0.838567	0.800091	0.808302	0.768518	0.827381	0.827881	0.793399	0.801374	0.759611	0.861607	0.871357	0.835202	0.843744	0.807791	0.858631	0.854392	0.827589	0.83622	0.802434	0.842262	0.845411
R0718	0.80506	0.786403	0.77154	0.772922	0.724631	0.8125	0.799982	0.780307	0.782477	0.735284	0.834821	0.830868	0.809985	0.815325	0.766291		R0718	0.822917	0.812467	0.793206	0.794375	0.750647	0.834821	0.830868	0.809985	0.815325	0.766291	0.822917	0.810107	0.794034	0.794349	0.750638	0.818452	0.803621	0.786914	0.78828	0.744021	0.84375	0.837863	0.820033	0.822162	0.779889	0.840774	0.840854	0.806711	0.817587	0.774761	0.837798	0.825972
R0719	0.8125	0.795672	0.762889	0.760235	0.731854	0.822917	0.810251	0.781331	0.778122	0.746128	0.84375	0.841382	0.798519	0.809751	0.773173		R0719	0.833333	0.828164	0.792655	0.79081	0.762286	0.84375	0.841382	0.798519	0.809751	0.773173	0.831845	0.821015	0.789814	0.788046	0.759519	0.830357	0.820057	0.788992	0.787049	0.757546	0.858631	0.851482	0.829467	0.823309	0.799538	0.863095	0.869972	0.821253	0.831591	0.803418	0.848214	0.841162
R0720	0.842262	0.833421	0.789421	0.802789	0.775823	0.85119	0.845019	0.805044	0.817661	0.788061	0.852679	0.860329	0.81341	0.830447	0.788857		R0720	0.857143	0.860881	0.812727	0.826759	0.798021	0.852679	0.860329	0.81341	0.830447	0.788857	0.857143	0.8561	0.81261	0.825427	0.797509	0.852679	0.848015	0.807519	0.819952	0.790872	0.888393	0.888296	0.85437	0.86407	0.841738	0.88244	0.893542	0.844606	0.861515	0.832526	0.870536	0.871408
R0721	0.802083	0.779271	0.76659	0.763478	0.718096	0.800595	0.781048	0.767924	0.764709	0.715911	0.849702	0.83526	0.82199	0.8234	0.784709		R0721	0.822917	0.810124	0.79186	0.791291	0.748001	0.849702	0.83526	0.82199	0.8234	0.784709	0.813988	0.797357	0.781435	0.77962	0.735065	0.811012	0.794541	0.777421	0.776298	0.730806	0.833333	0.825951	0.80401	0.805572	0.763232	0.866071	0.855541	0.833415	0.838787	0.808419	0.834821	0.826005
R0722	0.766369	0.757968	0.722939	0.730553	0.669778	0.766369	0.756976	0.727251	0.731559	0.670997	0.821429	0.807954	0.79288	0.798512	0.746522		R0722	0.796131	0.800032	0.757687	0.764311	0.713998	0.821429	0.807954	0.79288	0.798512	0.746522	0.791667	0.789731	0.750593	0.758354	0.706694	0.78125	0.77408	0.742277	0.748777	0.691787	0.813988	0.822331	0.775263	0.785727	0.738636	0.84375	0.843319	0.811582	0.821686	0.779636	0.811012	0.814962
R0723	0.811012	0.806775	0.765645	0.772812	0.731604	0.809524	0.807452	0.777106	0.776703	0.730777	0.846726	0.844842	0.822983	0.830447	0.781392		R0723	0.818452	0.817404	0.779413	0.783068	0.743447	0.846726	0.844842	0.822983	0.830447	0.781392	0.824405	0.822726	0.790727	0.792454	0.75183	0.821429	0.820654	0.788929	0.790422	0.747757	0.846726	0.852383	0.815544	0.821972	0.783889	0.855655	0.85927	0.823676	0.834816	0.795275	0.845238	0.84318
R0724	0.824405	0.809658	0.784915	0.790187	0.747111	0.825893	0.814204	0.795842	0.795053	0.750971	0.834821	0.820922	0.80354	0.810246	0.760115		R0724	0.833333	0.832496	0.801986	0.804589	0.76208	0.834821	0.820922	0.80354	0.810246	0.760115	0.83631	0.832344	0.806411	0.80869	0.76584	0.834821	0.83135	0.805563	0.807687	0.763847	0.846726	0.854761	0.819932	0.826471	0.780639	0.866071	0.861859	0.833353	0.843696	0.80687	0.848214	0.844352
R0725	0.802083	0.784906	0.773141	0.768939	0.719589	0.813988	0.806034	0.781134	0.784428	0.735392	0.815476	0.810129	0.780546	0.788755	0.735594		R0725	0.831845	0.835729	0.804146	0.808982	0.762452	0.815476	0.810129	0.780546	0.788755	0.735594	0.821429	0.823801	0.789108	0.794318	0.747019	0.816964	0.814432	0.785301	0.789735	0.740111	0.842262	0.850954	0.816608	0.823199	0.77708	0.852679	0.867247	0.820074	0.83159	0.791097	0.840774	0.845993
R0726	0.799107	0.780153	0.75869	0.759695	0.7129	0.80506	0.791888	0.77461	0.772201	0.72209	0.84375	0.841681	0.821552	0.829067	0.77521		R0726	0.8125	0.80676	0.779271	0.780131	0.733077	0.84375	0.841681	0.821552	0.829067	0.77521	0.815476	0.810122	0.785444	0.78458	0.737557	0.811012	0.801579	0.779858	0.779085	0.730845	0.834821	0.82973	0.808692	0.808029	0.765297	0.85119	0.855884	0.820902	0.833459	0.786271	0.830357	0.823726
R0727	0.8125	0.793467	0.784329	0.779776	0.732659	0.827381	0.814482	0.799342	0.797346	0.753474	0.855655	0.845623	0.828789	0.830044	0.793446		R0727	0.842262	0.830131	0.813311	0.812429	0.775286	0.855655	0.845623	0.828789	0.830044	0.793446	0.839286	0.828036	0.809343	0.80858	0.771008	0.83631	0.824017	0.807119	0.805983	0.766668	0.85119	0.839671	0.825418	0.824238	0.788293	0.872024	0.869602	0.842621	0.84777	0.817403	0.854167	0.843911
R0728	0.825893	0.820237	0.783454	0.79346	0.756665	0.828869	0.827955	0.789945	0.799936	0.761202	0.846726	0.843602	0.819265	0.82561	0.785774		R0728	0.839286	0.843224	0.802787	0.812277	0.77672	0.846726	0.843602	0.819265	0.82561	0.785774	0.837798	0.840952	0.801398	0.810549	0.774572	0.828869	0.829244	0.789945	0.799813	0.761743	0.860119	0.863159	0.827874	0.836735	0.805752	0.869048	0.867996	0.839621	0.847094	0.817999	0.852679	0.856989
R0729	0.809524	0.797225	0.77208	0.779212	0.73043	0.816964	0.809473	0.779289	0.78597	0.741144	0.837798	0.841496	0.809206	0.822897	0.769442		R0729	0.830357	0.825118	0.793042	0.800485	0.760976	0.837798	0.841496	0.809206	0.822897	0.769442	0.831845	0.825472	0.797159	0.803369	0.762815	0.825893	0.816798	0.791107	0.797062	0.754216	0.848214	0.849179	0.815351	0.825307	0.785811	0.864583	0.886282	0.83512	0.854941	0.808069	0.852679	0.846874
R0730	0.800595	0.784646	0.748892	0.755109	0.718605	0.818452	0.811428	0.773338	0.779759	0.743745	0.861607	0.855723	0.826092	0.834212	0.804227		R0730	0.833333	0.82849	0.789773	0.795919	0.765714	0.861607	0.855723	0.826092	0.834212	0.804227	0.828869	0.822277	0.7844	0.789824	0.759232	0.821429	0.813493	0.775642	0.781681	0.748549	0.849702	0.848292	0.81065	0.817886	0.788628	0.872024	0.861775	0.833831	0.842294	0.819277	0.840774	0.832443
R0731	0.803571	0.786919	0.754171	0.762449	0.714135	0.813988	0.800984	0.777573	0.780779	0.73061	0.831845	0.825272	0.798686	0.805946	0.755256		R0731	0.825893	0.815425	0.792177	0.794817	0.748639	0.831845	0.825272	0.798686	0.805946	0.755256	0.821429	0.809394	0.784587	0.787811	0.741822	0.816964	0.805825	0.77979	0.783481	0.735613	0.848214	0.841945	0.819961	0.822352	0.781336	0.840774	0.846145	0.797314	0.810175	0.769531	0.84375	0.833137
R0732	0.772321	0.749198	0.728822	0.729001	0.676838	0.78125	0.764608	0.737839	0.739457	0.689247	0.831845	0.817188	0.802025	0.80352	0.760196		R0732	0.802083	0.799426	0.764767	0.765896	0.721203	0.831845	0.817188	0.802025	0.80352	0.760196	0.799107	0.789985	0.760902	0.761483	0.716243	0.787202	0.772392	0.743549	0.746188	0.698644	0.821429	0.814089	0.789906	0.787886	0.748465	0.84375	0.834166	0.808091	0.81483	0.777293	0.813988	0.804682
R0733	0.811012	0.775159	0.76763	0.761541	0.723766	0.827381	0.80486	0.791613	0.787249	0.746389	0.848214	0.829753	0.822124	0.822184	0.774607		R0733	0.842262	0.824907	0.80879	0.80636	0.768644	0.848214	0.829753	0.822124	0.822184	0.774607	0.837798	0.817051	0.803616	0.799786	0.761929	0.833333	0.810756	0.798065	0.794609	0.755311	0.861607	0.848888	0.834679	0.833111	0.797512	0.869048	0.865113	0.836475	0.843907	0.806509	0.854167	0.837092
R0734	0.796131	0.778774	0.765113	0.76617	0.717177	0.822917	0.815071	0.794527	0.796449	0.754568	0.870536	0.869935	0.851858	0.855491	0.820482		R0734	0.839286	0.838719	0.814774	0.816387	0.778935	0.870536	0.869935	0.851858	0.855491	0.820482	0.837798	0.835923	0.813353	0.815237	0.776007	0.831845	0.82827	0.804201	0.807362	0.767441	0.849702	0.855226	0.829401	0.831474	0.793878	0.880952	0.879706	0.858897	0.863925	0.835346	0.855655	0.85281
R0735	0.816964	0.790455	0.79428	0.787909	0.744576	0.834821	0.810878	0.81318	0.808326	0.767903	0.855655	0.836641	0.831465	0.832058	0.795634		R0735	0.852679	0.833547	0.837559	0.830082	0.794573	0.855655	0.836641	0.831465	0.832058	0.795634	0.85119	0.829244	0.833624	0.827103	0.791947	0.845238	0.82163	0.823475	0.818766	0.78332	0.861607	0.850727	0.85044	0.844115	0.808043	0.876488	0.862844	0.849301	0.852926	0.825649	0.863095	0.842143
R0736	0.813988	0.797469	0.779827	0.776369	0.73777	0.821429	0.805198	0.786964	0.783484	0.748274	0.852679	0.839606	0.815912	0.820963	0.789822		R0736	0.839286	0.829856	0.809179	0.804241	0.77539	0.852679	0.839606	0.815912	0.820963	0.789822	0.83631	0.823019	0.80519	0.800082	0.77075	0.827381	0.810515	0.79205	0.788819	0.757665	0.860119	0.854114	0.833988	0.831411	0.804644	0.864583	0.858865	0.822572	0.831136	0.807687	0.852679	0.840098
R0737	0.827381	0.821484	0.790439	0.801438	0.7544	0.827381	0.824224	0.79573	0.804581	0.754889	0.852679	0.847664	0.8361	0.84012	0.791133		R0737	0.842262	0.844757	0.814833	0.823081	0.776687	0.852679	0.847664	0.8361	0.84012	0.791133	0.837798	0.836227	0.807021	0.816037	0.769982	0.833333	0.832608	0.802537	0.811962	0.763668	0.858631	0.866409	0.835383	0.845867	0.79952	0.860119	0.86503	0.829087	0.843035	0.801138	0.848214	0.846671
R0738	0.818452	0.808485	0.768676	0.776706	0.738642	0.81994	0.812029	0.773475	0.780345	0.740754	0.833333	0.810928	0.795318	0.799932	0.757598		R0738	0.834821	0.832407	0.793842	0.799735	0.763828	0.833333	0.810928	0.795318	0.799932	0.757598	0.831845	0.829872	0.788543	0.795336	0.759236	0.824405	0.818567	0.778661	0.786095	0.748217	0.85119	0.854844	0.812205	0.820635	0.787178	0.852679	0.843728	0.808737	0.817332	0.787857	0.846726	0.846383
R0739	0.78125	0.775703	0.727143	0.734732	0.690137	0.797619	0.809669	0.751666	0.762153	0.712444	0.830357	0.827128	0.793355	0.803216	0.757266		R0739	0.8125	0.831458	0.761898	0.776646	0.734433	0.830357	0.827128	0.793355	0.803216	0.757266	0.8125	0.828626	0.763833	0.777631	0.733935	0.809524	0.823809	0.761514	0.774972	0.729513	0.837798	0.848926	0.796711	0.809021	0.770081	0.839286	0.840278	0.794635	0.808433	0.771396	0.833333	0.849441
R0740	0.813988	0.792677	0.777513	0.777882	0.731677	0.825893	0.809529	0.790118	0.791379	0.748924	0.839286	0.825492	0.818043	0.820005	0.76685		R0740	0.834821	0.821784	0.802321	0.802957	0.762673	0.839286	0.825492	0.818043	0.820005	0.76685	0.833333	0.818402	0.799074	0.800327	0.760204	0.833333	0.818402	0.799074	0.800327	0.760204	0.846726	0.839719	0.814465	0.817656	0.78014	0.863095	0.858887	0.825733	0.837547	0.801551	0.849702	0.833901
R0741	0.830357	0.807747	0.799829	0.79764	0.754621	0.837798	0.817719	0.809551	0.808088	0.765189	0.855655	0.852181	0.822998	0.833947	0.789751		R0741	0.860119	0.848681	0.835759	0.836169	0.798067	0.855655	0.852181	0.822998	0.833947	0.789751	0.85119	0.836798	0.821878	0.823252	0.784768	0.848214	0.832452	0.817203	0.819204	0.780265	0.877976	0.868801	0.853899	0.856836	0.823705	0.876488	0.874082	0.84674	0.855281	0.820935	0.879464	0.868226
R0742	0.794643	0.76057	0.747131	0.746514	0.702206	0.818452	0.793409	0.78266	0.779645	0.73676	0.857143	0.834973	0.833904	0.831105	0.791505		R0742	0.831845	0.815185	0.79888	0.796276	0.756895	0.857143	0.834973	0.833904	0.831105	0.791505	0.827381	0.805636	0.790742	0.788847	0.749879	0.821429	0.798788	0.784321	0.782741	0.741301	0.852679	0.842646	0.823754	0.825309	0.786425	0.880952	0.870757	0.851253	0.854598	0.827004	0.848214	0.831991
R0743	0.799107	0.79561	0.764188	0.770582	0.715872	0.80506	0.807088	0.774083	0.779099	0.725016	0.840774	0.845241	0.814096	0.824346	0.774171		R0743	0.818452	0.821679	0.785716	0.792354	0.744369	0.840774	0.845241	0.814096	0.824346	0.774171	0.821429	0.821308	0.791125	0.796554	0.748219	0.816964	0.81768	0.7864	0.792235	0.742031	0.839286	0.849679	0.811639	0.820729	0.773999	0.839286	0.846429	0.807658	0.82126	0.772205	0.840774	0.841788
R0744	0.797619	0.803276	0.750826	0.763027	0.718532	0.811012	0.818538	0.767779	0.779772	0.736884	0.8125	0.812146	0.780633	0.79085	0.737335		R0744	0.828869	0.837688	0.791986	0.80104	0.763497	0.8125	0.812146	0.780633	0.79085	0.737335	0.824405	0.831247	0.78456	0.794751	0.756712	0.818452	0.823703	0.775812	0.786919	0.748219	0.845238	0.85452	0.812033	0.821934	0.786255	0.824405	0.834424	0.786157	0.802084	0.754564	0.842262	0.846601
R0745	0.808036	0.78942	0.752394	0.759615	0.723111	0.815476	0.803988	0.765161	0.771136	0.734171	0.863095	0.865742	0.826898	0.838155	0.802766		R0745	0.831845	0.829319	0.787612	0.790818	0.759915	0.863095	0.865742	0.826898	0.838155	0.802766	0.830357	0.821701	0.784469	0.788591	0.756907	0.822917	0.812077	0.773899	0.77954	0.745953	0.854167	0.845361	0.817767	0.818282	0.792185	0.869048	0.880786	0.830353	0.844588	0.811813	0.85119	0.843997
R0746	0.802083	0.778733	0.753141	0.757893	0.716679	0.809524	0.793209	0.763587	0.770592	0.727048	0.833333	0.818508	0.80098	0.804523	0.761017		R0746	0.822917	0.815121	0.77934	0.788259	0.747131	0.833333	0.818508	0.80098	0.804523	0.761017	0.818452	0.810735	0.774165	0.782715	0.740573	0.813988	0.80477	0.76844	0.777387	0.734024	0.846726	0.834795	0.802555	0.81141	0.78115	0.849702	0.847671	0.807499	0.81882	0.785251	0.839286	0.83419
R0747	0.818452	0.806291	0.777381	0.785212	0.742547	0.828869	0.818723	0.788057	0.797244	0.756819	0.846726	0.841461	0.814264	0.824314	0.781424		R0747	0.84375	0.84321	0.807089	0.816799	0.779074	0.846726	0.841461	0.814264	0.824314	0.781424	0.833333	0.824308	0.791928	0.80127	0.763624	0.831845	0.821411	0.790431	0.799549	0.761363	0.861607	0.866872	0.826558	0.839286	0.804451	0.854167	0.856515	0.812692	0.827292	0.793245	0.85119	0.843898
R0748	0.824405	0.810679	0.779142	0.784434	0.747088	0.833333	0.827499	0.790441	0.795432	0.760597	0.864583	0.855368	0.830679	0.838532	0.804493		R0748	0.85119	0.85181	0.814122	0.819287	0.787069	0.864583	0.855368	0.830679	0.838532	0.804493	0.846726	0.843615	0.807191	0.813229	0.779966	0.84375	0.840759	0.803162	0.809834	0.775619	0.866071	0.868674	0.833632	0.840577	0.808421	0.877976	0.877735	0.839346	0.851116	0.824829	0.872024	0.866294
R0749	0.822917	0.806478	0.76618	0.779932	0.745054	0.840774	0.830136	0.792435	0.805193	0.770974	0.855655	0.852465	0.813425	0.82919	0.791177		R0749	0.849702	0.847363	0.801367	0.816058	0.785045	0.855655	0.852465	0.813425	0.82919	0.791177	0.849702	0.843679	0.801967	0.815398	0.784727	0.845238	0.838106	0.796901	0.810347	0.778287	0.86756	0.87081	0.827295	0.842195	0.810508	0.869048	0.873853	0.816957	0.83751	0.811891	0.861607	0.858054
R0750	0.831845	0.803669	0.780586	0.786436	0.755976	0.849702	0.834425	0.801735	0.811734	0.781302	0.846726	0.826219	0.808684	0.815772	0.776302		R0750	0.858631	0.852964	0.807204	0.821731	0.794615	0.846726	0.826219	0.808684	0.815772	0.776302	0.857143	0.846611	0.80689	0.819301	0.792245	0.852679	0.83935	0.803453	0.81499	0.785555	0.873512	0.870589	0.829587	0.84172	0.81663	0.876488	0.860641	0.82656	0.839711	0.820066	0.872024	0.863566
R0751	0.821429	0.818144	0.790988	0.795971	0.75098	0.81994	0.819439	0.79473	0.796972	0.749776	0.840774	0.846954	0.819447	0.828193	0.776442		R0751	0.831845	0.838616	0.809601	0.811625	0.767204	0.840774	0.846954	0.819447	0.828193	0.776442	0.825893	0.824352	0.800077	0.802693	0.757906	0.824405	0.823315	0.799151	0.801642	0.755939	0.842262	0.848316	0.82109	0.825817	0.780743	0.848214	0.853404	0.824274	0.833127	0.788397	0.839286	0.836731
R0752	0.816964	0.803747	0.768151	0.774825	0.737107	0.84375	0.836318	0.797399	0.80567	0.774857	0.857143	0.847721	0.809796	0.820181	0.792921		R0752	0.860119	0.863897	0.816816	0.827204	0.800016	0.857143	0.847721	0.809796	0.820181	0.792921	0.854167	0.853035	0.810862	0.818689	0.790991	0.846726	0.846821	0.800633	0.810185	0.780468	0.877976	0.879576	0.843282	0.852992	0.825115	0.875	0.873746	0.822441	0.836571	0.820441	0.875	0.878076
R0753	0.80506	0.803337	0.770207	0.77674	0.726018	0.824405	0.835113	0.788837	0.799568	0.753385	0.834821	0.828091	0.804089	0.811974	0.767198		R0753	0.833333	0.845924	0.799758	0.810815	0.766136	0.834821	0.828091	0.804089	0.811974	0.767198	0.830357	0.841489	0.794707	0.806708	0.761637	0.830357	0.841489	0.794707	0.806708	0.761637	0.845238	0.855619	0.812469	0.823747	0.783094	0.864583	0.863759	0.834911	0.844015	0.809611	0.848214	0.856564
R0754	0.827381	0.828445	0.798148	0.80048	0.760447	0.830357	0.835698	0.804516	0.807557	0.764459	0.852679	0.851206	0.83909	0.837971	0.794975		R0754	0.84375	0.850025	0.820311	0.823658	0.783482	0.852679	0.851206	0.83909	0.837971	0.794975	0.837798	0.843009	0.812529	0.816078	0.774814	0.834821	0.83884	0.810155	0.813402	0.770511	0.864583	0.869868	0.841451	0.846274	0.812115	0.864583	0.868207	0.84231	0.847895	0.811543	0.85119	0.855168
R0755	0.816964	0.798811	0.773539	0.780175	0.735801	0.822917	0.812911	0.783004	0.790401	0.744562	0.842262	0.831133	0.810829	0.817872	0.772302		R0755	0.842262	0.835996	0.808048	0.813665	0.773468	0.842262	0.831133	0.810829	0.817872	0.772302	0.834821	0.827004	0.794397	0.80235	0.762192	0.828869	0.818224	0.790073	0.796875	0.753553	0.869048	0.86437	0.844748	0.84845	0.812322	0.861607	0.855958	0.827662	0.838745	0.799841	0.858631	0.848212
R0756	0.824405	0.800108	0.770835	0.771982	0.748157	0.827381	0.812253	0.778888	0.780304	0.752446	0.848214	0.835632	0.82089	0.817031	0.782714		R0756	0.846726	0.846579	0.800624	0.806057	0.781086	0.848214	0.835632	0.82089	0.817031	0.782714	0.845238	0.838051	0.797841	0.80294	0.778387	0.840774	0.831672	0.792061	0.79775	0.771698	0.864583	0.864779	0.824405	0.830084	0.806877	0.869048	0.863144	0.829821	0.834505	0.812829	0.860119	0.851544
R0757	0.775298	0.770203	0.73293	0.736326	0.680079	0.790179	0.793285	0.749174	0.755377	0.700772	0.828869	0.820077	0.790483	0.80001	0.754603		R0757	0.816964	0.829095	0.780614	0.787291	0.740865	0.828869	0.820077	0.790483	0.80001	0.754603	0.811012	0.822952	0.771436	0.77909	0.73189	0.799107	0.801533	0.759791	0.766815	0.713981	0.837798	0.852181	0.807746	0.815373	0.77043	0.848214	0.849535	0.812307	0.823035	0.784104	0.834821	0.847255
R0758	0.81994	0.805941	0.783691	0.785065	0.747377	0.828869	0.822836	0.793924	0.797771	0.759669	0.83631	0.82667	0.798802	0.808062	0.768147		R0758	0.837798	0.839892	0.805915	0.810037	0.773075	0.83631	0.82667	0.798802	0.808062	0.768147	0.828869	0.824811	0.793924	0.798038	0.7599	0.828869	0.824811	0.793924	0.798038	0.7599	0.857143	0.857515	0.825989	0.832569	0.799762	0.860119	0.863066	0.820602	0.833801	0.80353	0.852679	0.851921
R0759	0.846726	0.84317	0.801968	0.814307	0.780856	0.840774	0.837632	0.79512	0.807594	0.772358	0.870536	0.864399	0.835447	0.847198	0.814135		R0759	0.85119	0.851058	0.806984	0.81887	0.787989	0.870536	0.864399	0.835447	0.847198	0.814135	0.854167	0.853685	0.811633	0.82414	0.791868	0.848214	0.846289	0.804487	0.817252	0.783291	0.864583	0.866498	0.825511	0.836284	0.807409	0.883929	0.888546	0.846126	0.861073	0.83465	0.864583	0.866505
R0760	0.821429	0.808889	0.78217	0.783718	0.747431	0.811012	0.796039	0.780059	0.776442	0.733066	0.842262	0.836912	0.817098	0.822049	0.774546		R0760	0.828869	0.817484	0.800338	0.796611	0.759315	0.842262	0.836912	0.817098	0.822049	0.774546	0.822917	0.809201	0.79071	0.788116	0.750229	0.816964	0.801385	0.786135	0.782984	0.74163	0.849702	0.850805	0.820822	0.824787	0.788609	0.858631	0.855398	0.823194	0.832979	0.798956	0.845238	0.831665
R0761	0.80506	0.80851	0.769063	0.776599	0.728783	0.802083	0.812149	0.77505	0.777809	0.726507	0.827381	0.827066	0.808717	0.813834	0.758968		R0761	0.813988	0.824954	0.789651	0.791135	0.744618	0.827381	0.827066	0.808717	0.813834	0.758968	0.813988	0.821556	0.790238	0.791553	0.743567	0.811012	0.818827	0.785384	0.787692	0.739416	0.840774	0.862279	0.818368	0.824813	0.78178	0.845238	0.860963	0.822667	0.832406	0.785682	0.822917	0.830991
R0762	0.778274	0.767577	0.751725	0.751367	0.692079	0.791667	0.788782	0.764218	0.766476	0.710885	0.846726	0.850236	0.827825	0.833968	0.786568		R0762	0.806548	0.810956	0.779784	0.783857	0.732264	0.846726	0.850236	0.827825	0.833968	0.786568	0.802083	0.804195	0.773076	0.777786	0.725562	0.799107	0.800357	0.770726	0.775225	0.721289	0.822917	0.83118	0.797164	0.80359	0.755108	0.854167	0.85888	0.825011	0.835711	0.797341	0.822917	0.822852
R0763	0.803571	0.793017	0.77055	0.772457	0.72403	0.8125	0.810389	0.784399	0.78693	0.736291	0.840774	0.835417	0.813326	0.82026	0.774592		R0763	0.824405	0.827309	0.800523	0.800847	0.755019	0.840774	0.835417	0.813326	0.82026	0.774592	0.821429	0.821976	0.796257	0.796857	0.750316	0.816964	0.815913	0.789214	0.790969	0.743733	0.842262	0.844333	0.817536	0.821775	0.778872	0.845238	0.841626	0.810052	0.819808	0.781595	0.84375	0.841264
R0764	0.822917	0.801959	0.767016	0.773867	0.748834	0.81994	0.805268	0.768296	0.774464	0.744414	0.857143	0.848493	0.820925	0.830332	0.796207		R0764	0.842262	0.837516	0.795905	0.801866	0.777676	0.857143	0.848493	0.820925	0.830332	0.796207	0.833333	0.825032	0.782471	0.790216	0.763854	0.828869	0.816148	0.77719	0.784777	0.75714	0.870536	0.861717	0.836034	0.83862	0.817931	0.86756	0.872542	0.828655	0.842108	0.811689	0.855655	0.844613
R0765	0.806548	0.782913	0.761631	0.764255	0.725454	0.821429	0.813416	0.775978	0.783566	0.746389	0.858631	0.859735	0.843093	0.843197	0.800848		R0765	0.837798	0.834698	0.797097	0.804222	0.770335	0.858631	0.859735	0.843093	0.843197	0.800848	0.830357	0.824364	0.786558	0.79397	0.759465	0.824405	0.81493	0.78011	0.787387	0.750643	0.855655	0.847307	0.82424	0.826042	0.796433	0.864583	0.85809	0.836385	0.841363	0.808068	0.85119	0.845789
R0766	0.80506	0.785997	0.759012	0.765727	0.722513	0.8125	0.801456	0.775455	0.780291	0.733438	0.828869	0.82564	0.795159	0.804984	0.755693		R0766	0.824405	0.822909	0.79192	0.796373	0.751553	0.828869	0.82564	0.795159	0.804984	0.755693	0.818452	0.811021	0.781064	0.786578	0.742413	0.813988	0.803955	0.777488	0.78235	0.735867	0.849702	0.852481	0.822814	0.829087	0.787687	0.849702	0.855054	0.815085	0.825361	0.78741	0.837798	0.829434
R0767	0.854167	0.845685	0.817276	0.82516	0.793817	0.869048	0.868517	0.837398	0.845089	0.814788	0.854167	0.845865	0.819864	0.829153	0.791556		R0767	0.879464	0.880021	0.848472	0.856571	0.829928	0.854167	0.845865	0.819864	0.829153	0.791556	0.879464	0.878417	0.848472	0.85644	0.829549	0.876488	0.87584	0.844774	0.853178	0.825403	0.888393	0.894146	0.860107	0.869783	0.842592	0.873512	0.871649	0.83612	0.84664	0.82105	0.889881	0.888154
R0768	0.803571	0.778527	0.761334	0.760776	0.720009	0.815476	0.796554	0.781278	0.780417	0.736089	0.84375	0.831406	0.807134	0.814691	0.77424		R0768	0.827381	0.813254	0.798371	0.796194	0.754248	0.84375	0.831406	0.807134	0.814691	0.77424	0.822917	0.806484	0.790721	0.790179	0.747108	0.821429	0.804745	0.788061	0.787956	0.744956	0.831845	0.822342	0.800815	0.800834	0.761092	0.864583	0.854984	0.825165	0.833178	0.805778	0.834821	0.823519
R0769	0.833333	0.80656	0.776168	0.78161	0.755611	0.855655	0.83903	0.798254	0.807898	0.787511	0.866071	0.839093	0.827121	0.830233	0.802571		R0769	0.860119	0.846388	0.80103	0.812531	0.794459	0.866071	0.839093	0.827121	0.830233	0.802571	0.860119	0.843892	0.801244	0.811701	0.794312	0.860119	0.843892	0.801244	0.811701	0.794312	0.869048	0.858235	0.812863	0.826701	0.807015	0.879464	0.85379	0.824186	0.835249	0.82226	0.875	0.861962
R0770	0.816964	0.801722	0.781241	0.785422	0.740268	0.833333	0.824169	0.797144	0.80406	0.763158	0.845238	0.841463	0.813771	0.822686	0.779833		R0770	0.849702	0.85366	0.811468	0.821724	0.787236	0.845238	0.841463	0.813771	0.822686	0.779833	0.848214	0.850352	0.811195	0.820489	0.785031	0.83631	0.832337	0.800659	0.808672	0.767742	0.864583	0.869194	0.824491	0.838913	0.807796	0.852679	0.856777	0.811325	0.827515	0.79004	0.866071	0.869404
R0771	0.833333	0.821915	0.784445	0.797744	0.761015	0.85119	0.841808	0.814027	0.822691	0.786892	0.870536	0.858563	0.83548	0.845067	0.813856		R0771	0.861607	0.859156	0.825094	0.83629	0.802459	0.870536	0.858563	0.83548	0.845067	0.813856	0.858631	0.855127	0.822604	0.832796	0.797991	0.857143	0.851668	0.821372	0.830988	0.795778	0.875	0.87798	0.842336	0.854811	0.821283	0.892857	0.892254	0.852688	0.868778	0.846079	0.875	0.874615
R0772	0.815476	0.805119	0.772357	0.783247	0.739879	0.827381	0.821839	0.787926	0.79801	0.757362	0.833333	0.834665	0.798622	0.81035	0.765582		R0772	0.846726	0.84756	0.815375	0.822153	0.785973	0.833333	0.834665	0.798622	0.81035	0.765582	0.842262	0.839538	0.807066	0.815498	0.779075	0.831845	0.824818	0.792658	0.802127	0.763893	0.860119	0.859897	0.825839	0.835227	0.804399	0.849702	0.861452	0.813853	0.828224	0.789522	0.848214	0.844121
R0773	0.813988	0.801166	0.780505	0.78101	0.737756	0.813988	0.808744	0.784351	0.787109	0.737083	0.83631	0.82198	0.814379	0.814732	0.766541		R0773	0.827381	0.82579	0.8025	0.804912	0.756391	0.83631	0.82198	0.814379	0.814732	0.766541	0.824405	0.819206	0.795176	0.799375	0.751323	0.822917	0.818179	0.794292	0.798347	0.749323	0.848214	0.842587	0.823791	0.825129	0.786791	0.863095	0.860224	0.837333	0.842129	0.806038	0.840774	0.838333
R0774	0.772321	0.777509	0.718972	0.731716	0.685931	0.787202	0.803279	0.742064	0.754066	0.707432	0.852679	0.863072	0.830775	0.837773	0.798126		R0774	0.808036	0.835955	0.767955	0.780725	0.737722	0.852679	0.863072	0.830775	0.837773	0.798126	0.800595	0.82249	0.758831	0.770886	0.726749	0.791667	0.809659	0.747047	0.759848	0.713887	0.833333	0.860543	0.795295	0.809964	0.772606	0.855655	0.862236	0.828659	0.836608	0.802462	0.818452	0.839465
R0775	0.831845	0.821766	0.798239	0.802514	0.76498	0.827381	0.822221	0.798796	0.803753	0.757862	0.858631	0.862491	0.825635	0.839331	0.800021		R0775	0.839286	0.849733	0.810864	0.818327	0.777069	0.858631	0.862491	0.825635	0.839331	0.800021	0.834821	0.842847	0.804851	0.812125	0.770489	0.831845	0.838753	0.80253	0.809475	0.766246	0.857143	0.868629	0.827475	0.837199	0.801985	0.873512	0.876532	0.840798	0.853393	0.822293	0.852679	0.860323
R0776	0.800595	0.768414	0.75326	0.75145	0.714712	0.806548	0.786342	0.762886	0.761887	0.722918	0.825893	0.799876	0.783733	0.787483	0.748159		R0776	0.824405	0.809713	0.78826	0.786669	0.749923	0.825893	0.799876	0.783733	0.787483	0.748159	0.815476	0.79635	0.773034	0.773141	0.735982	0.813988	0.793372	0.771613	0.771583	0.733649	0.84375	0.836696	0.812941	0.8132	0.778742	0.855655	0.848794	0.809493	0.818756	0.793525	0.839286	0.820921
R0777	0.793155	0.782188	0.747073	0.752239	0.708668	0.794643	0.791055	0.759485	0.760987	0.711623	0.83631	0.837961	0.812981	0.821118	0.76702		R0777	0.809524	0.8104	0.776038	0.77807	0.733951	0.83631	0.837961	0.812981	0.821118	0.76702	0.806548	0.807423	0.77259	0.774617	0.72917	0.802083	0.800668	0.765555	0.768474	0.722596	0.83631	0.844296	0.811087	0.813786	0.772177	0.849702	0.863019	0.822371	0.835204	0.787932	0.822917	0.821673
R0778	0.815476	0.792397	0.774185	0.77827	0.738874	0.834821	0.820012	0.79296	0.799937	0.765955	0.864583	0.847381	0.835355	0.836757	0.808347		R0778	0.848214	0.838106	0.805076	0.813251	0.785819	0.864583	0.847381	0.835355	0.836757	0.808347	0.848214	0.836311	0.805076	0.812929	0.785596	0.839286	0.822953	0.79816	0.804585	0.772523	0.864583	0.852425	0.826184	0.833662	0.808683	0.864583	0.843248	0.81899	0.827133	0.807911	0.861607	0.844894
R0779	0.827381	0.81406	0.793022	0.799997	0.753926	0.83631	0.826411	0.805536	0.812146	0.766625	0.848214	0.834808	0.823385	0.827952	0.782923		R0779	0.848214	0.848091	0.817719	0.827209	0.784116	0.848214	0.834808	0.823385	0.827952	0.782923	0.840774	0.834573	0.808637	0.81687	0.773296	0.840774	0.834573	0.808637	0.81687	0.773296	0.858631	0.864247	0.830736	0.841898	0.798532	0.860119	0.862373	0.822863	0.838408	0.799707	0.85119	0.849859
R0780	0.816964	0.816428	0.780033	0.789653	0.741299	0.815476	0.821552	0.785989	0.79333	0.739827	0.845238	0.840532	0.825978	0.830498	0.78054		R0780	0.828869	0.838642	0.801899	0.809147	0.759149	0.845238	0.840532	0.825978	0.830498	0.78054	0.827381	0.835257	0.797915	0.806656	0.756408	0.821429	0.828764	0.791778	0.800786	0.747889	0.852679	0.852377	0.83124	0.834446	0.792655	0.861607	0.866315	0.837595	0.847747	0.804218	0.846726	0.849357
R0781	0.806548	0.778068	0.748252	0.749832	0.720821	0.816964	0.802496	0.768088	0.769334	0.736049	0.84375	0.82215	0.806604	0.811974	0.773214		R0781	0.830357	0.816909	0.785804	0.784682	0.756181	0.84375	0.82215	0.806604	0.811974	0.773214	0.822917	0.808724	0.771976	0.773499	0.744907	0.816964	0.801818	0.768088	0.768969	0.736211	0.854167	0.840681	0.820036	0.816305	0.790997	0.866071	0.853989	0.82634	0.835462	0.805834	0.840774	0.824867
R0782	0.811012	0.800488	0.750277	0.766652	0.726211	0.81994	0.819754	0.765857	0.783428	0.739104	0.839286	0.838843	0.7994	0.814971	0.766867		R0782	0.837798	0.850132	0.789151	0.807911	0.766154	0.839286	0.838843	0.7994	0.814971	0.766867	0.83631	0.847412	0.787842	0.80613	0.763851	0.827381	0.834415	0.773459	0.793069	0.750532	0.860119	0.873513	0.820383	0.839378	0.79841	0.855655	0.8646	0.805095	0.826537	0.79153	0.858631	0.866356
R0783	0.822917	0.810748	0.769456	0.779045	0.747205	0.833333	0.827774	0.780532	0.791364	0.761893	0.825893	0.8214	0.785332	0.795884	0.750375		R0783	0.842262	0.840594	0.791386	0.80252	0.775438	0.825893	0.8214	0.785332	0.795884	0.750375	0.842262	0.834535	0.79244	0.802375	0.774995	0.839286	0.83197	0.788823	0.799221	0.770752	0.854167	0.853325	0.807584	0.819333	0.792345	0.840774	0.843007	0.794514	0.807142	0.772268	0.854167	0.845606
R0784	0.822917	0.798781	0.778361	0.781002	0.746435	0.828869	0.80871	0.795363	0.794113	0.755033	0.84375	0.833392	0.808331	0.813405	0.775101		R0784	0.827381	0.812733	0.79153	0.792611	0.753404	0.84375	0.833392	0.808331	0.813405	0.775101	0.834821	0.81942	0.805553	0.803469	0.764244	0.831845	0.815756	0.799601	0.798942	0.759795	0.84375	0.829023	0.815574	0.813265	0.777723	0.846726	0.843253	0.801088	0.81181	0.779963	0.846726	0.833989
R0785	0.8125	0.785194	0.775011	0.769489	0.731029	0.822917	0.804601	0.797667	0.789659	0.74646	0.846726	0.829135	0.824934	0.824379	0.777788		R0785	0.83631	0.820933	0.803139	0.80171	0.765139	0.846726	0.829135	0.824934	0.824379	0.777788	0.83631	0.820194	0.807997	0.803127	0.765377	0.830357	0.81417	0.804061	0.798535	0.756956	0.86756	0.859107	0.843068	0.842672	0.810178	0.869048	0.855448	0.844416	0.845036	0.811403	0.848214	0.830708
R0786	0.816964	0.809887	0.788446	0.787853	0.745315	0.81994	0.813881	0.794991	0.793773	0.749395	0.839286	0.831159	0.827566	0.821116	0.775068		R0786	0.834821	0.831753	0.813763	0.811264	0.771541	0.839286	0.831159	0.827566	0.821116	0.775068	0.825893	0.821826	0.800619	0.799828	0.758054	0.822917	0.817933	0.79831	0.797237	0.753822	0.854167	0.851309	0.839399	0.836051	0.798523	0.860119	0.862482	0.84478	0.842154	0.805874	0.852679	0.850369
R0787	0.779762	0.750627	0.722794	0.728516	0.683098	0.799107	0.788012	0.745898	0.753029	0.711518	0.858631	0.859545	0.829359	0.837306	0.797962		R0787	0.811012	0.806018	0.758175	0.765389	0.729442	0.858631	0.859545	0.829359	0.837306	0.797962	0.8125	0.805568	0.759799	0.768232	0.731153	0.808036	0.799269	0.754759	0.76341	0.724503	0.83631	0.834659	0.794529	0.801375	0.76623	0.861607	0.867504	0.81991	0.836227	0.80149	0.834821	0.829774
R0788	0.793155	0.773372	0.740222	0.748547	0.706288	0.806548	0.799051	0.754219	0.765749	0.724451	0.83631	0.833291	0.796369	0.809929	0.766224		R0788	0.828869	0.835478	0.778066	0.791522	0.757141	0.83631	0.833291	0.796369	0.809929	0.766224	0.822917	0.821182	0.769488	0.783354	0.747843	0.813988	0.811891	0.76213	0.775609	0.735137	0.849702	0.852493	0.806438	0.817811	0.787558	0.854167	0.867639	0.808347	0.827141	0.792783	0.842262	0.839454
R0789	0.827381	0.806774	0.775269	0.7855	0.749355	0.839286	0.82229	0.787397	0.798863	0.766585	0.852679	0.829951	0.815211	0.820152	0.787212		R0789	0.85119	0.841814	0.801809	0.813951	0.784183	0.852679	0.829951	0.815211	0.820152	0.787212	0.846726	0.83219	0.793915	0.806531	0.777356	0.842262	0.825876	0.789133	0.801559	0.770776	0.858631	0.855213	0.811524	0.825856	0.794841	0.875	0.864456	0.836425	0.848111	0.818471	0.855655	0.842521
R0790	0.83631	0.83032	0.783991	0.796938	0.76622	0.846726	0.845157	0.802172	0.812573	0.781637	0.873512	0.871356	0.847784	0.855916	0.81894		R0790	0.857143	0.858838	0.813469	0.824901	0.797273	0.873512	0.871356	0.847784	0.855916	0.81894	0.857143	0.856539	0.813469	0.824558	0.797	0.857143	0.856539	0.813469	0.824558	0.797	0.876488	0.885284	0.835911	0.850233	0.824663	0.879464	0.88381	0.844457	0.85886	0.82792	0.876488	0.876552
R0791	0.811012	0.785865	0.771396	0.772877	0.731297	0.813988	0.791716	0.776325	0.77708	0.735842	0.858631	0.857421	0.829458	0.836739	0.79798		R0791	0.834821	0.824452	0.802036	0.802831	0.766553	0.858631	0.857421	0.829458	0.836739	0.79798	0.827381	0.805291	0.789827	0.791423	0.754684	0.824405	0.801395	0.7875	0.788671	0.750486	0.85119	0.840009	0.821191	0.820494	0.789732	0.855655	0.850229	0.819026	0.827932	0.794287	0.845238	0.82631
R0792	0.830357	0.825625	0.805824	0.80272	0.760382	0.845238	0.846792	0.819918	0.819436	0.781203	0.848214	0.837898	0.819886	0.824429	0.782948		R0792	0.852679	0.856631	0.828028	0.828522	0.792216	0.848214	0.837898	0.819886	0.824429	0.782948	0.85119	0.855923	0.82591	0.8266	0.789989	0.849702	0.854822	0.825033	0.825554	0.787949	0.860119	0.86627	0.83738	0.839786	0.802482	0.877976	0.878788	0.847449	0.853468	0.827459	0.864583	0.867405
R0793	0.791667	0.765582	0.734894	0.739813	0.700766	0.808036	0.789031	0.758522	0.763641	0.723875	0.830357	0.805955	0.805295	0.79814	0.757535		R0793	0.822917	0.817222	0.775063	0.78202	0.746467	0.830357	0.805955	0.805295	0.79814	0.757535	0.821429	0.815402	0.771684	0.779521	0.744118	0.813988	0.801893	0.7637	0.771097	0.732944	0.848214	0.841642	0.80099	0.81021	0.782627	0.845238	0.822666	0.806506	0.809048	0.777867	0.834821	0.82721
R0794	0.825893	0.813001	0.779826	0.785616	0.75154	0.822917	0.810171	0.783177	0.786486	0.747222	0.827381	0.820973	0.78099	0.794481	0.751773		R0794	0.833333	0.824677	0.795756	0.79885	0.763029	0.827381	0.820973	0.78099	0.794481	0.751773	0.828869	0.818215	0.789412	0.792725	0.756271	0.827381	0.814955	0.788046	0.791072	0.754012	0.852679	0.844782	0.819631	0.823982	0.790119	0.846726	0.84413	0.801213	0.814598	0.78048	0.848214	0.840939
R0795	0.831845	0.833233	0.79367	0.808113	0.761713	0.848214	0.851645	0.813836	0.827731	0.784999	0.852679	0.863216	0.817582	0.835064	0.791316		R0795	0.866071	0.872644	0.833577	0.847272	0.811137	0.852679	0.863216	0.817582	0.835064	0.791316	0.860119	0.86324	0.825221	0.838898	0.802323	0.858631	0.860283	0.823855	0.837157	0.800111	0.879464	0.886118	0.853382	0.865455	0.830071	0.858631	0.869434	0.821974	0.840287	0.799626	0.875	0.878917
R0796	0.802083	0.786586	0.760059	0.756982	0.720676	0.799107	0.779716	0.768458	0.761518	0.715768	0.83631	0.82215	0.810179	0.810705	0.766406		R0796	0.811012	0.795551	0.778676	0.774933	0.732798	0.83631	0.82215	0.810179	0.810705	0.766406	0.803571	0.78575	0.772395	0.766488	0.722111	0.802083	0.784773	0.771485	0.765481	0.720108	0.833333	0.826436	0.805965	0.805614	0.764802	0.852679	0.849502	0.817866	0.825534	0.790344	0.840774	0.832611
R0797	0.830357	0.797693	0.791605	0.784994	0.754957	0.830357	0.80555	0.802161	0.792098	0.754988	0.846726	0.829629	0.801234	0.809574	0.775393		R0797	0.83631	0.818355	0.807213	0.79921	0.764073	0.846726	0.829629	0.801234	0.809574	0.775393	0.842262	0.823232	0.815278	0.807692	0.772307	0.839286	0.819156	0.81308	0.805079	0.767943	0.846726	0.830921	0.821263	0.811718	0.780468	0.870536	0.855588	0.825953	0.833626	0.811328	0.855655	0.839126
R0798	0.811012	0.80095	0.772113	0.776674	0.737113	0.811012	0.806607	0.777007	0.780783	0.737377	0.828869	0.825894	0.797598	0.804869	0.760804		R0798	0.828869	0.827668	0.794679	0.799597	0.762861	0.828869	0.825894	0.797598	0.804869	0.760804	0.825893	0.82473	0.791378	0.7961	0.758484	0.816964	0.813842	0.783321	0.787824	0.745869	0.840774	0.844741	0.810469	0.815294	0.780206	0.842262	0.843464	0.804229	0.81397	0.780647	0.837798	0.838774
R0799	0.824405	0.81055	0.777679	0.786339	0.751079	0.825893	0.811609	0.781745	0.78955	0.753013	0.840774	0.826508	0.798612	0.80821	0.77307		R0799	0.84375	0.833925	0.804049	0.811034	0.779264	0.840774	0.826508	0.798612	0.80821	0.77307	0.834821	0.822425	0.791502	0.799245	0.765984	0.828869	0.813934	0.785121	0.792755	0.757301	0.855655	0.858262	0.819305	0.829099	0.796778	0.852679	0.846423	0.804103	0.81638	0.791237	0.858631	0.853667
R0800	0.822917	0.807037	0.793485	0.78992	0.749194	0.81994	0.807131	0.797017	0.790403	0.745652	0.831845	0.816394	0.808157	0.810291	0.759527		R0800	0.83631	0.824383	0.816265	0.808956	0.76937	0.831845	0.816394	0.808157	0.810291	0.759527	0.831845	0.820644	0.809101	0.802915	0.762774	0.825893	0.815811	0.803228	0.797594	0.754482	0.855655	0.846977	0.834365	0.830319	0.796361	0.873512	0.867893	0.853435	0.85378	0.821351	0.845238	0.834088
R0801	0.825893	0.805466	0.779066	0.786976	0.750574	0.837798	0.820003	0.794981	0.800447	0.768133	0.846726	0.825335	0.812531	0.816191	0.779417		R0801	0.840774	0.838081	0.795737	0.805083	0.773677	0.846726	0.825335	0.812531	0.816191	0.779417	0.845238	0.833891	0.80413	0.810964	0.779332	0.842262	0.829708	0.801926	0.808269	0.775066	0.864583	0.871037	0.832597	0.840899	0.808615	0.873512	0.862237	0.831433	0.84199	0.818091	0.858631	0.847319
R0802	0.818452	0.822321	0.782721	0.789851	0.743625	0.827381	0.836737	0.799886	0.803571	0.75675	0.839286	0.841448	0.808418	0.819629	0.770871		R0802	0.83631	0.848241	0.805882	0.812139	0.769724	0.839286	0.841448	0.808418	0.819629	0.770871	0.840774	0.848526	0.814414	0.818627	0.775611	0.837798	0.846079	0.810699	0.815529	0.771423	0.855655	0.867993	0.83106	0.836508	0.797509	0.863095	0.867386	0.832517	0.842189	0.806732	0.857143	0.864885
R0803	0.827381	0.824004	0.798938	0.805818	0.757938	0.83631	0.8363	0.816519	0.82086	0.770501	0.854167	0.855312	0.836712	0.842787	0.794993		R0803	0.857143	0.856808	0.841946	0.843516	0.800751	0.854167	0.855312	0.836712	0.842787	0.794993	0.855655	0.851249	0.838753	0.840616	0.798188	0.848214	0.84468	0.830893	0.833235	0.787966	0.880952	0.884899	0.864467	0.871143	0.833189	0.86756	0.869242	0.847052	0.854138	0.814242	0.873512	0.867832
R0804	0.800595	0.783073	0.763561	0.754823	0.722587	0.813988	0.810478	0.785822	0.777654	0.740315	0.828869	0.819641	0.796472	0.797685	0.756497		R0804	0.81994	0.819394	0.786684	0.782742	0.748788	0.828869	0.819641	0.796472	0.797685	0.756497	0.822917	0.82153	0.793584	0.787826	0.752825	0.821429	0.818027	0.792139	0.786252	0.750437	0.837798	0.832244	0.808921	0.803799	0.773863	0.848214	0.841795	0.812134	0.814988	0.785854	0.837798	0.833423
R0805	0.830357	0.824223	0.802073	0.804448	0.760252	0.848214	0.844557	0.819515	0.822235	0.785987	0.858631	0.852311	0.82513	0.832848	0.799511		R0805	0.866071	0.862957	0.843507	0.844371	0.811782	0.858631	0.852311	0.82513	0.832848	0.799511	0.858631	0.85646	0.832424	0.834954	0.800885	0.855655	0.853297	0.826929	0.830829	0.796516	0.872024	0.872218	0.851233	0.853996	0.819864	0.872024	0.870514	0.839028	0.847044	0.819159	0.86756	0.865732
R0806	0.806548	0.770158	0.751141	0.753538	0.721525	0.828869	0.808457	0.78186	0.786382	0.752648	0.870536	0.846473	0.834597	0.838478	0.811211		R0806	0.848214	0.837993	0.80012	0.807422	0.781904	0.870536	0.846473	0.834597	0.838478	0.811211	0.85119	0.839585	0.806024	0.812608	0.785523	0.839286	0.821474	0.791854	0.798504	0.767721	0.866071	0.858934	0.82984	0.834329	0.807895	0.895833	0.88168	0.85921	0.866135	0.849464	0.86756	0.854691
R0807	0.806548	0.809463	0.777541	0.775905	0.730107	0.816964	0.81891	0.790876	0.790683	0.743382	0.833333	0.821339	0.807716	0.808283	0.765241		R0807	0.831845	0.839815	0.808727	0.808695	0.765043	0.833333	0.821339	0.807716	0.808283	0.765241	0.822917	0.828585	0.796167	0.797277	0.751893	0.821429	0.82747	0.795265	0.79622	0.749866	0.852679	0.856845	0.829574	0.83222	0.79402	0.849702	0.845771	0.819654	0.824275	0.789067	0.846726	0.85327
R0808	0.811012	0.816582	0.767406	0.777679	0.733767	0.808036	0.813786	0.774234	0.780096	0.729402	0.825893	0.829642	0.794003	0.805367	0.753007		R0808	0.818452	0.828408	0.787215	0.792461	0.74529	0.825893	0.829642	0.794003	0.805367	0.753007	0.813988	0.820626	0.780295	0.786244	0.738161	0.8125	0.817038	0.778993	0.784618	0.735865	0.833333	0.847496	0.806929	0.814907	0.766791	0.833333	0.848993	0.798942	0.814791	0.764376	0.834821	0.841034
R0809	0.824405	0.806733	0.794622	0.79677	0.749533	0.834821	0.821742	0.805219	0.809812	0.763691	0.861607	0.861412	0.826796	0.840731	0.800469		R0809	0.846726	0.835492	0.819468	0.823623	0.781122	0.861607	0.861412	0.826796	0.840731	0.800469	0.84375	0.830662	0.815447	0.819883	0.776567	0.839286	0.825762	0.812295	0.816052	0.770366	0.858631	0.852007	0.8336	0.838444	0.798336	0.88244	0.888965	0.842437	0.858399	0.831881	0.861607	0.855849
R0810	0.809524	0.802264	0.761885	0.769141	0.730526	0.8125	0.815436	0.767322	0.775903	0.73469	0.828869	0.82575	0.790623	0.802018	0.755983		R0810	0.825893	0.832539	0.782771	0.792388	0.754941	0.828869	0.82575	0.790623	0.802018	0.755983	0.81994	0.825283	0.776157	0.784556	0.746213	0.815476	0.821965	0.77129	0.780261	0.740012	0.85119	0.852788	0.815395	0.823877	0.790201	0.858631	0.861219	0.82209	0.833703	0.799526	0.846726	0.850553
R0811	0.793155	0.77702	0.727273	0.741045	0.703053	0.793155	0.788291	0.734843	0.748967	0.703581	0.855655	0.862673	0.82842	0.840753	0.792333		R0811	0.811012	0.817416	0.758519	0.771557	0.732369	0.855655	0.862673	0.82842	0.840753	0.792333	0.806548	0.808518	0.750513	0.764366	0.724856	0.803571	0.803556	0.746047	0.760048	0.72037	0.83631	0.834565	0.786389	0.799642	0.767046	0.846726	0.85651	0.802867	0.821455	0.779839	0.824405	0.826603
R0812	0.793155	0.778166	0.740528	0.750342	0.704835	0.793155	0.781609	0.748695	0.757319	0.704189	0.825893	0.823346	0.79818	0.80839	0.749967		R0812	0.809524	0.807141	0.774084	0.78095	0.729603	0.825893	0.823346	0.79818	0.80839	0.749967	0.802083	0.796102	0.761023	0.769146	0.718353	0.796131	0.788959	0.752932	0.761838	0.709768	0.833333	0.831371	0.805585	0.810793	0.763841	0.857143	0.865699	0.826061	0.840138	0.795774	0.824405	0.821019
R0813	0.830357	0.829454	0.803598	0.809971	0.760165	0.827381	0.824523	0.807492	0.809609	0.756618	0.830357	0.82553	0.805642	0.813787	0.758444		R0813	0.840774	0.844075	0.823993	0.826156	0.776507	0.830357	0.82553	0.805642	0.813787	0.758444	0.839286	0.841276	0.821467	0.82416	0.773971	0.834821	0.833883	0.81593	0.818655	0.767367	0.849702	0.854887	0.829012	0.835524	0.788808	0.854167	0.856091	0.828266	0.836186	0.794814	0.855655	0.857131
R0814	0.8125	0.801968	0.765014	0.776119	0.735078	0.813988	0.808252	0.776017	0.783854	0.737747	0.834821	0.832421	0.803165	0.812893	0.766402		R0814	0.825893	0.820167	0.78792	0.79685	0.75508	0.834821	0.832421	0.803165	0.812893	0.766402	0.825893	0.82035	0.789995	0.79782	0.754988	0.822917	0.815775	0.785933	0.793962	0.750618	0.84375	0.84318	0.807841	0.818491	0.780287	0.863095	0.864334	0.830973	0.842071	0.807965	0.837798	0.8314
R0815	0.799107	0.788187	0.755021	0.76101	0.716831	0.8125	0.806146	0.771918	0.776341	0.73674	0.834821	0.826184	0.800434	0.808955	0.765642		R0815	0.81994	0.814356	0.779341	0.784575	0.747438	0.834821	0.826184	0.800434	0.808955	0.765642	0.81994	0.814511	0.779341	0.784806	0.747141	0.818452	0.812999	0.776764	0.782712	0.745018	0.833333	0.836412	0.795245	0.80417	0.766822	0.845238	0.837479	0.802918	0.813369	0.781718	0.833333	0.828967
R0816	0.839286	0.82835	0.81576	0.811724	0.774958	0.830357	0.816403	0.81586	0.808135	0.762302	0.839286	0.838491	0.807621	0.813502	0.773406		R0816	0.839286	0.831462	0.829082	0.819221	0.776224	0.839286	0.838491	0.807621	0.813502	0.773406	0.834821	0.823824	0.819936	0.81236	0.769308	0.833333	0.821205	0.818577	0.810857	0.767051	0.849702	0.841516	0.833503	0.830026	0.789594	0.857143	0.861086	0.8277	0.834485	0.799866	0.860119	0.852175
R0817	0.822917	0.819386	0.799546	0.799741	0.746885	0.822917	0.825591	0.795846	0.796956	0.747541	0.830357	0.82519	0.811411	0.809929	0.75653		R0817	0.833333	0.834791	0.80872	0.808325	0.762918	0.830357	0.82519	0.811411	0.809929	0.75653	0.83631	0.835324	0.812363	0.812743	0.766503	0.831845	0.831644	0.807481	0.808397	0.760292	0.854167	0.854565	0.835994	0.835258	0.79294	0.849702	0.848763	0.827952	0.828932	0.785722	0.85119	0.848898
R0818	0.80506	0.803254	0.770518	0.77269	0.728276	0.80506	0.809323	0.775971	0.776862	0.728606	0.821429	0.821439	0.799042	0.804123	0.749679		R0818	0.816964	0.830947	0.792011	0.792262	0.74633	0.821429	0.821439	0.799042	0.804123	0.749679	0.811012	0.819675	0.783407	0.785289	0.737077	0.809524	0.818211	0.781092	0.783449	0.73493	0.833333	0.843568	0.806848	0.809078	0.768799	0.842262	0.850261	0.819908	0.825822	0.780567	0.825893	0.836834
R0819	0.833333	0.818794	0.789146	0.798845	0.760703	0.846726	0.843961	0.814731	0.822927	0.780336	0.84375	0.830744	0.820502	0.824396	0.775568		R0819	0.854167	0.855267	0.821294	0.830708	0.791461	0.84375	0.830744	0.820502	0.824396	0.775568	0.854167	0.856117	0.822134	0.831095	0.791514	0.848214	0.846955	0.815615	0.82433	0.782736	0.879464	0.879609	0.848911	0.858789	0.827496	0.86756	0.86637	0.83464	0.846765	0.809724	0.872024	0.867681
R0820	0.818452	0.795166	0.778246	0.779749	0.743491	0.830357	0.821643	0.795697	0.798636	0.760304	0.845238	0.838657	0.816203	0.823307	0.780067		R0820	0.840774	0.839325	0.808239	0.811858	0.775855	0.845238	0.838657	0.816203	0.823307	0.780067	0.840774	0.837875	0.807571	0.812175	0.775282	0.83631	0.830386	0.803894	0.807777	0.768723	0.86756	0.868891	0.839398	0.844682	0.813665	0.869048	0.872677	0.837446	0.848327	0.815011	0.854167	0.847237
R0821	0.815476	0.796955	0.771273	0.778009	0.739199	0.822917	0.809882	0.781374	0.789069	0.749804	0.861607	0.869931	0.839279	0.846897	0.805585		R0821	0.839286	0.837906	0.802047	0.810447	0.774232	0.861607	0.869931	0.839279	0.846897	0.805585	0.830357	0.819893	0.78895	0.796756	0.760914	0.827381	0.815325	0.784846	0.792903	0.756529	0.861607	0.853508	0.828868	0.83335	0.805835	0.864583	0.877415	0.833908	0.848722	0.808934	0.845238	0.834955
R0822	0.8125	0.812238	0.774702	0.779857	0.737066	0.825893	0.83493	0.793639	0.799034	0.755715	0.852679	0.847737	0.83456	0.837732	0.790826		R0822	0.834821	0.845934	0.801191	0.807352	0.768813	0.852679	0.847737	0.83456	0.837732	0.790826	0.837798	0.845464	0.805539	0.811613	0.772384	0.833333	0.84233	0.801155	0.807623	0.766343	0.861607	0.869421	0.833976	0.84046	0.805776	0.870536	0.875578	0.847584	0.85603	0.817215	0.85119	0.860238
R0823	0.839286	0.828645	0.787837	0.795234	0.769589	0.839286	0.828585	0.79881	0.802724	0.769477	0.848214	0.838135	0.808085	0.817812	0.780923		R0823	0.85119	0.840866	0.816049	0.818503	0.787262	0.848214	0.838135	0.808085	0.817812	0.780923	0.845238	0.832872	0.807429	0.809933	0.778483	0.84375	0.831168	0.804488	0.80766	0.776285	0.854167	0.852935	0.816152	0.823259	0.79146	0.869048	0.869644	0.8223	0.835909	0.812629	0.858631	0.85002
R0824	0.809524	0.785497	0.745754	0.7538	0.721447	0.818452	0.796593	0.762769	0.767612	0.735129	0.855655	0.854671	0.804536	0.820842	0.788698		R0824	0.837798	0.828513	0.784583	0.79351	0.763917	0.855655	0.854671	0.804536	0.820842	0.788698	0.828869	0.815823	0.77135	0.779659	0.750239	0.825893	0.810743	0.769185	0.776949	0.745852	0.849702	0.851708	0.796759	0.809969	0.781012	0.860119	0.860642	0.805764	0.82378	0.79571	0.845238	0.839972
R0825	0.822917	0.827766	0.784422	0.795134	0.751714	0.83631	0.841708	0.801741	0.811377	0.770414	0.837798	0.845438	0.798443	0.813818	0.771063		R0825	0.848214	0.857381	0.81624	0.825974	0.787892	0.837798	0.845438	0.798443	0.813818	0.771063	0.846726	0.85424	0.812905	0.823712	0.785295	0.845238	0.853215	0.811986	0.822679	0.783267	0.863095	0.872362	0.833356	0.844281	0.808777	0.857143	0.870163	0.816498	0.832516	0.799961	0.864583	0.87479
R0826	0.80506	0.789229	0.753957	0.764066	0.723606	0.816964	0.804832	0.779476	0.783298	0.742246	0.83631	0.829545	0.808791	0.812778	0.768002		R0826	0.834821	0.82995	0.79862	0.803093	0.768367	0.83631	0.829545	0.808791	0.812778	0.768002	0.828869	0.813292	0.789786	0.793682	0.758755	0.822917	0.809446	0.78615	0.789618	0.750839	0.852679	0.854676	0.825273	0.828261	0.793724	0.855655	0.858558	0.823754	0.832674	0.796182	0.842262	0.831707
R0827	0.816964	0.814561	0.780327	0.791206	0.741061	0.81994	0.817054	0.788195	0.796358	0.74589	0.849702	0.856193	0.831641	0.840503	0.786482		R0827	0.837798	0.839941	0.807113	0.81675	0.771754	0.849702	0.856193	0.831641	0.840503	0.786482	0.833333	0.83439	0.800055	0.810249	0.765038	0.827381	0.826558	0.795639	0.804936	0.756598	0.84375	0.848095	0.808448	0.821854	0.779621	0.858631	0.876902	0.826307	0.845737	0.799421	0.852679	0.85474
R0828	0.796131	0.781254	0.745866	0.750723	0.710133	0.802083	0.797217	0.753399	0.760806	0.717933	0.822917	0.806979	0.776482	0.787208	0.746378		R0828	0.806548	0.800715	0.756896	0.764178	0.724657	0.822917	0.806979	0.776482	0.787208	0.746378	0.811012	0.805268	0.764118	0.771333	0.730953	0.809524	0.803647	0.7614	0.769162	0.728758	0.824405	0.821756	0.78216	0.789417	0.751005	0.83631	0.830389	0.780894	0.796639	0.766383	0.834821	0.83406
R0829	0.809524	0.800686	0.767434	0.766841	0.730683	0.815476	0.811339	0.776237	0.778233	0.737658	0.849702	0.840834	0.826372	0.826936	0.784991		R0829	0.824405	0.824327	0.78419	0.788173	0.750981	0.849702	0.840834	0.826372	0.826936	0.784991	0.821429	0.821046	0.780862	0.784356	0.74652	0.818452	0.819145	0.779102	0.782382	0.742469	0.846726	0.842564	0.820681	0.819227	0.783657	0.863095	0.858467	0.831679	0.837413	0.805003	0.85119	0.850082
R0830	0.816964	0.815479	0.774623	0.782914	0.739831	0.821429	0.824165	0.786334	0.792691	0.746171	0.85119	0.852801	0.824243	0.835096	0.786413		R0830	0.833333	0.837534	0.798841	0.805379	0.763959	0.85119	0.852801	0.824243	0.835096	0.786413	0.833333	0.835699	0.798924	0.805791	0.763533	0.831845	0.834119	0.795948	0.803534	0.761364	0.852679	0.857168	0.821022	0.829897	0.79072	0.860119	0.86221	0.829585	0.841464	0.800228	0.848214	0.851156
R0831	0.83631	0.826442	0.795776	0.802185	0.767058	0.842262	0.839656	0.802341	0.81227	0.775044	0.83631	0.826105	0.797182	0.804379	0.766088		R0831	0.848214	0.847247	0.808442	0.818465	0.7839	0.83631	0.826105	0.797182	0.804379	0.766088	0.848214	0.84523	0.808442	0.818057	0.783773	0.845238	0.842479	0.804579	0.814657	0.779549	0.857143	0.852007	0.821674	0.827691	0.797364	0.857143	0.853559	0.817975	0.826849	0.796756	0.85119	0.849164
R0832	0.8125	0.800975	0.762389	0.77018	0.729778	0.816964	0.811063	0.774367	0.780571	0.736354	0.821429	0.804539	0.792974	0.794067	0.74155		R0832	0.83631	0.830646	0.797709	0.804227	0.76484	0.821429	0.804539	0.792974	0.794067	0.74155	0.830357	0.823797	0.787985	0.795247	0.755758	0.825893	0.820832	0.785417	0.792272	0.749675	0.848214	0.850006	0.808241	0.819287	0.781993	0.84375	0.843461	0.803619	0.815538	0.774122	0.84375	0.83725
R0833	0.802083	0.79308	0.762192	0.767344	0.720219	0.8125	0.808954	0.781691	0.783463	0.73552	0.837798	0.84805	0.808326	0.822483	0.769287		R0833	0.831845	0.834571	0.800498	0.805533	0.763087	0.837798	0.84805	0.808326	0.822483	0.769287	0.825893	0.82113	0.793548	0.797217	0.754114	0.822917	0.818904	0.79173	0.795152	0.749974	0.848214	0.853083	0.824806	0.829087	0.786572	0.860119	0.867	0.832097	0.844499	0.801518	0.845238	0.841437
R0834	0.784226	0.760631	0.740464	0.739879	0.693067	0.800595	0.78874	0.760218	0.760331	0.71606	0.8125	0.811543	0.768942	0.780895	0.729137		R0834	0.818452	0.813703	0.781641	0.781151	0.742562	0.8125	0.811543	0.768942	0.780895	0.729137	0.813988	0.804722	0.773576	0.774712	0.735195	0.806548	0.796741	0.766858	0.76795	0.724752	0.84375	0.839554	0.816592	0.814951	0.779815	0.846726	0.851928	0.811568	0.819857	0.780558	0.831845	0.822021
R0835	0.815476	0.792335	0.789704	0.782004	0.739884	0.831845	0.819974	0.807485	0.803336	0.761987	0.83631	0.824991	0.805495	0.811456	0.765231		R0835	0.845238	0.835445	0.817415	0.814663	0.782141	0.83631	0.824991	0.805495	0.811456	0.765231	0.845238	0.835008	0.81931	0.81523	0.782069	0.837798	0.82405	0.813477	0.808451	0.771198	0.870536	0.863957	0.854096	0.849124	0.818681	0.857143	0.854514	0.825049	0.832923	0.796339	0.863095	0.851711
R0836	0.808036	0.803889	0.770727	0.778109	0.730571	0.827381	0.830033	0.790584	0.800116	0.757666	0.84375	0.829221	0.813177	0.819236	0.778294		R0836	0.846726	0.851904	0.811938	0.822033	0.785795	0.84375	0.829221	0.813177	0.819236	0.778294	0.84375	0.84788	0.807771	0.817885	0.78104	0.837798	0.840933	0.800225	0.810899	0.772606	0.852679	0.858685	0.820193	0.829682	0.794209	0.860119	0.862206	0.820281	0.833186	0.803199	0.855655	0.858623
R0837	0.778274	0.742761	0.738728	0.733035	0.686691	0.790179	0.763997	0.751101	0.749329	0.702477	0.81994	0.810136	0.789274	0.792458	0.743447		R0837	0.813988	0.802202	0.788547	0.783799	0.738209	0.81994	0.810136	0.789274	0.792458	0.743447	0.796131	0.772028	0.756103	0.755345	0.711033	0.794643	0.770978	0.755219	0.75431	0.709036	0.827381	0.818752	0.806256	0.799376	0.758247	0.840774	0.835367	0.803902	0.809009	0.774975	0.815476	0.792917
R0838	0.806548	0.790433	0.768778	0.77022	0.725559	0.813988	0.804545	0.777016	0.779134	0.736346	0.849702	0.841792	0.81511	0.823878	0.784836		R0838	0.833333	0.834506	0.7988	0.802787	0.765465	0.849702	0.841792	0.81511	0.823878	0.784836	0.831845	0.827873	0.796507	0.800342	0.762385	0.827381	0.822123	0.79095	0.795223	0.755891	0.857143	0.859588	0.830125	0.835566	0.798936	0.863095	0.85286	0.82564	0.833403	0.805341	0.85119	0.844006
R0839	0.840774	0.818906	0.806646	0.807848	0.7716	0.840774	0.824658	0.810014	0.811298	0.771564	0.857143	0.84726	0.832117	0.835389	0.794383		R0839	0.852679	0.84988	0.827766	0.829065	0.789864	0.857143	0.84726	0.832117	0.835389	0.794383	0.846726	0.842397	0.815996	0.820038	0.780648	0.84375	0.836102	0.813445	0.816758	0.77612	0.860119	0.864659	0.832146	0.838737	0.800415	0.86756	0.868744	0.832923	0.843256	0.80996	0.852679	0.846611
R0840	0.800595	0.787497	0.757211	0.757677	0.715428	0.809524	0.805569	0.773021	0.774124	0.72784	0.845238	0.839952	0.814013	0.819465	0.777729		R0840	0.827381	0.828311	0.797627	0.796952	0.754483	0.845238	0.839952	0.814013	0.819465	0.777729	0.824405	0.825258	0.791377	0.792626	0.749755	0.816964	0.815537	0.779756	0.782882	0.738841	0.845238	0.845357	0.817371	0.81873	0.779514	0.852679	0.848423	0.817485	0.825297	0.789561	0.83631	0.835354
R0841	0.816964	0.795432	0.772628	0.775572	0.737688	0.828869	0.822384	0.788733	0.795881	0.754003	0.83631	0.820622	0.803395	0.808066	0.764176		R0841	0.83631	0.831501	0.798735	0.804891	0.765545	0.83631	0.820622	0.803395	0.808066	0.764176	0.834821	0.827895	0.795828	0.802369	0.76313	0.833333	0.824607	0.794455	0.800657	0.760863	0.852679	0.845497	0.822095	0.82311	0.790178	0.855655	0.846862	0.819502	0.828177	0.792258	0.842262	0.835161
R0842	0.809524	0.789163	0.755442	0.762921	0.724751	0.813988	0.800623	0.766556	0.775023	0.730353	0.85119	0.843251	0.815568	0.82239	0.784728		R0842	0.828869	0.825124	0.784771	0.793825	0.752976	0.85119	0.843251	0.815568	0.82239	0.784728	0.824405	0.814741	0.776088	0.785603	0.745962	0.818452	0.807921	0.769655	0.779371	0.737298	0.848214	0.847715	0.807772	0.818269	0.781143	0.849702	0.841296	0.801421	0.813617	0.783183	0.845238	0.835908
R0843	0.821429	0.813682	0.788446	0.794099	0.748617	0.833333	0.83357	0.799122	0.807528	0.765312	0.846726	0.838143	0.820434	0.82616	0.782941		R0843	0.845238	0.845232	0.816062	0.821399	0.783191	0.846726	0.838143	0.820434	0.82616	0.782941	0.842262	0.840331	0.810698	0.817409	0.778441	0.837798	0.836431	0.804793	0.812338	0.772236	0.860119	0.864263	0.83568	0.8403	0.804536	0.863095	0.874142	0.827926	0.840907	0.807919	0.849702	0.850245
R0844	0.803571	0.791268	0.768804	0.773621	0.724373	0.816964	0.812479	0.783258	0.789487	0.743018	0.849702	0.845868	0.817069	0.827455	0.787781		R0844	0.830357	0.829721	0.797136	0.804299	0.762288	0.849702	0.845868	0.817069	0.827455	0.787781	0.833333	0.831371	0.802859	0.808902	0.766368	0.824405	0.821867	0.791545	0.798958	0.75369	0.849702	0.849102	0.82246	0.828346	0.789459	0.861607	0.859414	0.824016	0.835616	0.805435	0.848214	0.84778
R0845	0.80506	0.799702	0.749899	0.760653	0.721521	0.8125	0.816296	0.767505	0.776687	0.732352	0.839286	0.830484	0.808174	0.811044	0.770797		R0845	0.822917	0.833527	0.779854	0.789243	0.748106	0.839286	0.830484	0.808174	0.811044	0.770797	0.822917	0.829697	0.780672	0.789502	0.747705	0.815476	0.820869	0.771815	0.781416	0.736888	0.845238	0.851231	0.810431	0.81787	0.780255	0.858631	0.856145	0.822047	0.829812	0.799518	0.848214	0.85555
R0846	0.787202	0.772092	0.753775	0.750062	0.70409	0.787202	0.780459	0.763266	0.759002	0.70388	0.824405	0.815256	0.803592	0.803249	0.754499		R0846	0.800595	0.79693	0.778768	0.774054	0.723262	0.824405	0.815256	0.803592	0.803249	0.754499	0.796131	0.790115	0.772998	0.768252	0.716832	0.790179	0.783082	0.766738	0.762334	0.708271	0.818452	0.816065	0.799811	0.79467	0.748537	0.840774	0.834486	0.818836	0.818125	0.778393	0.816964	0.809775
R0847	0.830357	0.819364	0.799468	0.797846	0.761311	0.839286	0.834513	0.809668	0.810262	0.773468	0.84375	0.838505	0.826044	0.823639	0.779725		R0847	0.848214	0.84857	0.820476	0.822593	0.786738	0.84375	0.838505	0.826044	0.823639	0.779725	0.848214	0.845771	0.822322	0.822663	0.786528	0.846726	0.844221	0.819274	0.820494	0.784336	0.855655	0.854672	0.828679	0.83049	0.797416	0.860119	0.857479	0.836219	0.837815	0.802831	0.861607	0.860307
R0848	0.779762	0.756869	0.737088	0.739659	0.690452	0.796131	0.783794	0.75771	0.762358	0.71224	0.815476	0.814795	0.771546	0.787526	0.736354		R0848	0.809524	0.810027	0.77501	0.780518	0.73307	0.815476	0.814795	0.771546	0.787526	0.736354	0.803571	0.799118	0.76565	0.771678	0.724071	0.802083	0.797601	0.76299	0.769502	0.721965	0.827381	0.833109	0.799332	0.804085	0.758999	0.848214	0.856915	0.804483	0.821279	0.785376	0.818452	0.814771
R0849	0.825893	0.824623	0.784463	0.792976	0.749989	0.846726	0.851041	0.809533	0.818802	0.780235	0.870536	0.868395	0.839582	0.848501	0.813871		R0849	0.858631	0.863062	0.82299	0.83062	0.798264	0.870536	0.868395	0.839582	0.848501	0.813871	0.858631	0.863062	0.82299	0.83062	0.798264	0.855655	0.85996	0.816966	0.82601	0.793897	0.872024	0.875548	0.843048	0.848794	0.817515	0.880952	0.87876	0.846929	0.858104	0.828765	0.86756	0.869297
R0850	0.827381	0.823339	0.793896	0.796735	0.754016	0.831845	0.832337	0.799802	0.801695	0.761308	0.861607	0.856915	0.838808	0.844458	0.801927		R0850	0.849702	0.8573	0.819499	0.823301	0.787631	0.861607	0.856915	0.838808	0.844458	0.801927	0.842262	0.845992	0.810469	0.813387	0.776615	0.839286	0.838502	0.807809	0.81	0.772043	0.873512	0.875115	0.844675	0.848146	0.821033	0.875	0.872716	0.85047	0.857354	0.821638	0.861607	0.862537
R0851	0.822917	0.820802	0.787027	0.791462	0.751755	0.818452	0.816553	0.786983	0.789822	0.74546	0.839286	0.846158	0.811993	0.822266	0.773899		R0851	0.828869	0.830219	0.796655	0.801334	0.760329	0.839286	0.846158	0.811993	0.822266	0.773899	0.821429	0.821946	0.788899	0.792087	0.749997	0.818452	0.819802	0.786983	0.790029	0.745826	0.839286	0.843326	0.810544	0.817033	0.7749	0.852679	0.855593	0.81644	0.828895	0.792683	0.842262	0.843835
R0852	0.799107	0.794382	0.764338	0.76864	0.717938	0.80506	0.806608	0.778775	0.780324	0.726913	0.809524	0.803314	0.792508	0.790225	0.733107		R0852	0.821429	0.826925	0.791089	0.796134	0.749979	0.809524	0.803314	0.792508	0.790225	0.733107	0.821429	0.827942	0.791865	0.796412	0.750003	0.815476	0.81683	0.787154	0.790574	0.741268	0.840774	0.846581	0.814286	0.820154	0.777109	0.828869	0.832937	0.800103	0.807522	0.759723	0.837798	0.841051
R0853	0.815476	0.811267	0.78347	0.782489	0.741741	0.818452	0.819076	0.789208	0.789068	0.745425	0.825893	0.812524	0.791629	0.795371	0.754041		R0853	0.827381	0.830886	0.80155	0.798927	0.759423	0.825893	0.812524	0.791629	0.795371	0.754041	0.825893	0.824422	0.797741	0.79616	0.756702	0.822917	0.82191	0.793971	0.792977	0.75258	0.85119	0.855724	0.821816	0.825196	0.792257	0.837798	0.832095	0.803251	0.805647	0.773765	0.839286	0.83808
R0854	0.802083	0.806729	0.783157	0.783042	0.727986	0.797619	0.802127	0.781169	0.780219	0.72213	0.84375	0.843902	0.825276	0.828164	0.783898		R0854	0.811012	0.819446	0.797545	0.795918	0.741874	0.84375	0.843902	0.825276	0.828164	0.783898	0.808036	0.812868	0.792844	0.79201	0.736727	0.80506	0.808846	0.78877	0.788463	0.732371	0.830357	0.844158	0.813348	0.817164	0.767917	0.849702	0.853085	0.826618	0.831774	0.793421	0.83631	0.842985
R0855	0.827381	0.805475	0.783085	0.785822	0.750765	0.822917	0.800006	0.788519	0.784567	0.745873	0.840774	0.822726	0.805948	0.81025	0.768854		R0855	0.83631	0.820137	0.805376	0.800885	0.765714	0.840774	0.822726	0.805948	0.81025	0.768854	0.834821	0.816305	0.802043	0.798094	0.763363	0.825893	0.80664	0.791468	0.78865	0.750619	0.85119	0.843986	0.825587	0.823692	0.786974	0.863095	0.853254	0.831434	0.835098	0.802704	0.84375	0.82538
R0856	0.806548	0.795008	0.748891	0.756871	0.723598	0.81994	0.820412	0.769584	0.778735	0.742587	0.842262	0.837387	0.79851	0.812864	0.772035		R0856	0.834821	0.834729	0.789208	0.797606	0.764968	0.842262	0.837387	0.79851	0.812864	0.772035	0.831845	0.832915	0.785041	0.793516	0.760518	0.827381	0.828776	0.778075	0.787746	0.754169	0.852679	0.854322	0.809142	0.820036	0.790122	0.854167	0.861716	0.805847	0.824763	0.790406	0.852679	0.849317
R0857	0.803571	0.7924	0.751998	0.764387	0.718301	0.806548	0.797074	0.761624	0.770273	0.723537	0.839286	0.823601	0.800541	0.809781	0.768203		R0857	0.816964	0.815722	0.771971	0.781706	0.739272	0.839286	0.823601	0.800541	0.809781	0.768203	0.81994	0.818195	0.777234	0.786964	0.743179	0.809524	0.805179	0.766887	0.776386	0.728494	0.834821	0.852997	0.79656	0.808758	0.765365	0.857143	0.854289	0.812964	0.82819	0.794772	0.83631	0.840287
R0858	0.846726	0.838758	0.818965	0.82431	0.778205	0.85119	0.846666	0.821695	0.828049	0.784728	0.848214	0.840261	0.808576	0.821524	0.778104		R0858	0.863095	0.861178	0.833182	0.839483	0.803215	0.848214	0.840261	0.808576	0.821524	0.778104	0.866071	0.860249	0.838973	0.843857	0.807139	0.863095	0.857681	0.835422	0.840723	0.80296	0.873512	0.876044	0.847098	0.854567	0.81771	0.864583	0.872202	0.826331	0.842676	0.803175	0.875	0.87328
R0859	0.827381	0.818759	0.794507	0.793854	0.754168	0.821429	0.811486	0.796171	0.791227	0.746262	0.845238	0.837721	0.816458	0.821085	0.777649		R0859	0.830357	0.824476	0.806427	0.802525	0.759417	0.845238	0.837721	0.816458	0.821085	0.777649	0.827381	0.820685	0.801648	0.798425	0.754758	0.825893	0.819663	0.800789	0.797406	0.752749	0.84375	0.838311	0.818829	0.818702	0.777683	0.861607	0.85722	0.825368	0.834356	0.802227	0.854167	0.847057
R0860	0.815476	0.805647	0.769558	0.778124	0.738499	0.816964	0.812202	0.777299	0.784323	0.740931	0.833333	0.834573	0.810201	0.814219	0.764768		R0860	0.827381	0.822539	0.790088	0.79656	0.756146	0.833333	0.834573	0.810201	0.814219	0.764768	0.825893	0.820679	0.788838	0.795046	0.75389	0.824405	0.818958	0.785751	0.792672	0.751692	0.831845	0.832185	0.794999	0.803601	0.762503	0.845238	0.849204	0.810038	0.821329	0.781003	0.845238	0.838906
R0861	0.793155	0.772469	0.748328	0.751699	0.705639	0.815476	0.806539	0.776068	0.781731	0.736512	0.84375	0.838117	0.816203	0.822266	0.776332		R0861	0.822917	0.814588	0.784584	0.790607	0.747624	0.84375	0.838117	0.816203	0.822266	0.776332	0.825893	0.815441	0.791025	0.795308	0.751579	0.821429	0.811078	0.784401	0.789826	0.745154	0.845238	0.838768	0.820671	0.820732	0.780947	0.864583	0.868269	0.833409	0.845381	0.806078	0.845238	0.835368
R0862	0.806548	0.792264	0.771256	0.770886	0.725589	0.811012	0.799913	0.78293	0.780089	0.731743	0.837798	0.822532	0.813573	0.812941	0.76835		R0862	0.833333	0.828904	0.809485	0.806102	0.765088	0.837798	0.822532	0.813573	0.812941	0.76835	0.828869	0.820108	0.802914	0.799384	0.758176	0.81994	0.810788	0.792322	0.790029	0.745504	0.848214	0.843271	0.820769	0.823582	0.784949	0.852679	0.850296	0.811578	0.822254	0.790447	0.852679	0.842025
R0863	0.827381	0.805761	0.772747	0.782641	0.748604	0.825893	0.802251	0.777147	0.783125	0.747015	0.848214	0.834963	0.803309	0.815936	0.777816		R0863	0.831845	0.812603	0.783351	0.790612	0.756302	0.848214	0.834963	0.803309	0.815936	0.777816	0.831845	0.810575	0.785063	0.791404	0.755922	0.830357	0.807552	0.783726	0.789698	0.753661	0.846726	0.836698	0.803079	0.813671	0.777991	0.866071	0.849748	0.816787	0.828871	0.804562	0.855655	0.838124
R0864	0.828869	0.81521	0.795676	0.796746	0.75531	0.834821	0.82324	0.81303	0.808328	0.764751	0.833333	0.819923	0.801686	0.805164	0.760863		R0864	0.837798	0.826277	0.814026	0.810118	0.76929	0.833333	0.819923	0.801686	0.805164	0.760863	0.839286	0.82748	0.817809	0.812667	0.771534	0.837798	0.824522	0.816436	0.810995	0.769305	0.854167	0.851844	0.834356	0.832564	0.792837	0.852679	0.837512	0.823168	0.824412	0.789703	0.854167	0.844088
R0865	0.809524	0.793773	0.780864	0.781028	0.732844	0.827381	0.821878	0.801974	0.804325	0.757695	0.84375	0.843582	0.820886	0.829226	0.778916		R0865	0.83631	0.833491	0.815125	0.815657	0.771296	0.84375	0.843582	0.820886	0.829226	0.778916	0.834821	0.832648	0.812521	0.814138	0.768796	0.830357	0.826824	0.80585	0.808381	0.762293	0.85119	0.851218	0.835105	0.83307	0.793186	0.876488	0.880709	0.853901	0.862249	0.826258	0.855655	0.854838
R0866	0.808036	0.777245	0.757552	0.761849	0.721838	0.834821	0.814943	0.784209	0.790598	0.760092	0.84375	0.835545	0.793676	0.810094	0.770889		R0866	0.849702	0.847364	0.798967	0.81008	0.783102	0.84375	0.835545	0.793676	0.810094	0.770889	0.845238	0.834469	0.795189	0.803101	0.776084	0.837798	0.820608	0.787722	0.794804	0.764991	0.86756	0.872215	0.826509	0.838599	0.808745	0.870536	0.882093	0.817959	0.840377	0.811524	0.864583	0.857307
R0867	0.81994	0.804851	0.787791	0.789917	0.744742	0.830357	0.828299	0.80116	0.804608	0.760034	0.864583	0.869324	0.840689	0.849036	0.807467		R0867	0.845238	0.844782	0.818846	0.821132	0.782256	0.864583	0.869324	0.840689	0.849036	0.807467	0.840774	0.839141	0.81308	0.815697	0.775353	0.833333	0.830611	0.804024	0.807379	0.76479	0.86756	0.870307	0.847556	0.850618	0.814115	0.870536	0.868201	0.840449	0.849351	0.816523	0.857143	0.852043
R0868	0.842262	0.839593	0.799192	0.811998	0.777872	0.842262	0.841069	0.807339	0.817626	0.77772	0.866071	0.870268	0.845009	0.855397	0.810072		R0868	0.857143	0.861571	0.827425	0.836852	0.800111	0.866071	0.870268	0.845009	0.855397	0.810072	0.852679	0.850769	0.821157	0.829738	0.793404	0.848214	0.847109	0.815342	0.824688	0.787292	0.861607	0.870654	0.828969	0.843293	0.805223	0.873512	0.887196	0.845962	0.861622	0.821791	0.86756	0.866678
R0869	0.813988	0.802157	0.776566	0.781995	0.735861	0.83631	0.840215	0.805375	0.814028	0.767891	0.845238	0.845401	0.821948	0.827562	0.780997		R0869	0.84375	0.850336	0.81423	0.822772	0.778858	0.845238	0.845401	0.821948	0.827562	0.780997	0.842262	0.848513	0.813549	0.821181	0.776833	0.83631	0.843142	0.805375	0.814412	0.768125	0.855655	0.864725	0.832098	0.8403	0.795941	0.872024	0.876057	0.846731	0.852472	0.819684	0.860119	0.863306
R0870	0.818452	0.809001	0.779747	0.78579	0.744336	0.830357	0.824783	0.799042	0.802972	0.760985	0.845238	0.842066	0.818943	0.827391	0.779485		R0870	0.840774	0.841885	0.812416	0.816568	0.776717	0.845238	0.842066	0.818943	0.827391	0.779485	0.834821	0.833625	0.803341	0.808244	0.767703	0.831845	0.829636	0.801091	0.80566	0.763423	0.863095	0.872302	0.83638	0.845169	0.808168	0.870536	0.876692	0.841708	0.852749	0.817028	0.854167	0.853253
R0871	0.794643	0.774852	0.752297	0.74976	0.710736	0.802083	0.78579	0.76891	0.763687	0.721129	0.857143	0.845215	0.834849	0.831143	0.798911		R0871	0.815476	0.809344	0.78488	0.778737	0.742476	0.857143	0.845215	0.834849	0.831143	0.798911	0.816964	0.810679	0.78676	0.781142	0.744094	0.808036	0.794591	0.774954	0.770476	0.730406	0.842262	0.835258	0.818516	0.813074	0.77967	0.875	0.866964	0.852	0.849641	0.82524	0.840774	0.838548
R0872	0.834821	0.819641	0.796426	0.801741	0.764822	0.839286	0.827079	0.802462	0.807385	0.770448	0.858631	0.856039	0.826382	0.837586	0.796724		R0872	0.845238	0.838098	0.807079	0.813583	0.779787	0.858631	0.856039	0.826382	0.837586	0.796724	0.849702	0.841668	0.815376	0.82109	0.785775	0.845238	0.834495	0.811808	0.816734	0.779258	0.863095	0.863156	0.832098	0.839695	0.805405	0.876488	0.886169	0.840931	0.857949	0.823041	0.870536	0.862063
R0873	0.806548	0.79068	0.776263	0.773708	0.725357	0.821429	0.814754	0.792463	0.794421	0.745349	0.837798	0.834143	0.805133	0.81264	0.767634		R0873	0.83631	0.830302	0.812476	0.811322	0.767869	0.837798	0.834143	0.805133	0.81264	0.767634	0.831845	0.826617	0.804436	0.805396	0.760984	0.827381	0.818788	0.798646	0.79982	0.754255	0.864583	0.854775	0.846678	0.842509	0.808519	0.85119	0.850892	0.821138	0.827527	0.788004	0.846726	0.839536
R0874	0.833333	0.823094	0.796381	0.801709	0.763833	0.83631	0.834098	0.802913	0.808765	0.76788	0.849702	0.849369	0.82358	0.832672	0.785145		R0874	0.849702	0.853057	0.818256	0.824289	0.787924	0.849702	0.849369	0.82358	0.832672	0.785145	0.846726	0.848544	0.812571	0.819933	0.783135	0.845238	0.847544	0.811655	0.818923	0.781088	0.864583	0.86524	0.835125	0.841082	0.809252	0.866071	0.866295	0.834237	0.843285	0.810024	0.866071	0.863063
R0875	0.822917	0.808906	0.782481	0.782364	0.748878	0.81994	0.809039	0.781344	0.780922	0.744418	0.854167	0.848769	0.809163	0.823789	0.790213		R0875	0.833333	0.828302	0.79576	0.797105	0.764561	0.854167	0.848769	0.809163	0.823789	0.790213	0.830357	0.821426	0.793013	0.793216	0.759706	0.827381	0.8165	0.788434	0.789247	0.755191	0.863095	0.859508	0.831724	0.834741	0.806876	0.877976	0.875945	0.8393	0.850106	0.826718	0.849702	0.839922
R0876	0.800595	0.797409	0.759859	0.767069	0.721113	0.8125	0.819134	0.773035	0.780758	0.738373	0.852679	0.849974	0.824929	0.831751	0.793798		R0876	0.828869	0.846895	0.79155	0.7995	0.763136	0.852679	0.849974	0.824929	0.831751	0.793798	0.828869	0.8397	0.791247	0.79978	0.762248	0.825893	0.83478	0.787375	0.796192	0.757839	0.852679	0.866392	0.822099	0.82935	0.795889	0.855655	0.855468	0.822339	0.832293	0.798078	0.848214	0.859215
R0877	0.802083	0.788382	0.774619	0.776881	0.725212	0.81994	0.814294	0.791075	0.795417	0.750065	0.855655	0.856281	0.834735	0.841976	0.798647		R0877	0.848214	0.850848	0.823429	0.829141	0.790853	0.855655	0.856281	0.834735	0.841976	0.798647	0.833333	0.828109	0.806179	0.810718	0.768912	0.830357	0.824326	0.803883	0.808063	0.764742	0.864583	0.863906	0.844581	0.846934	0.813638	0.869048	0.87583	0.844871	0.854871	0.818123	0.866071	0.859781
R0878	0.80506	0.803771	0.758246	0.771227	0.722604	0.811012	0.808514	0.769147	0.779474	0.731306	0.849702	0.839875	0.815681	0.824057	0.785687		R0878	0.833333	0.837225	0.796039	0.805882	0.764341	0.849702	0.839875	0.815681	0.824057	0.785687	0.828869	0.823699	0.788686	0.798129	0.757231	0.822917	0.818693	0.781998	0.792028	0.748965	0.852679	0.858429	0.82012	0.83158	0.791386	0.858631	0.864718	0.816978	0.833172	0.798845	0.852679	0.847907
R0879	0.815476	0.80712	0.77702	0.786316	0.741466	0.824405	0.819999	0.790919	0.799227	0.753924	0.842262	0.850666	0.81483	0.827525	0.778068		R0879	0.834821	0.835797	0.805484	0.812426	0.769799	0.842262	0.850666	0.81483	0.827525	0.778068	0.834821	0.832035	0.804841	0.811571	0.76942	0.827381	0.822246	0.794244	0.802048	0.758661	0.845238	0.847988	0.814407	0.824245	0.784054	0.854167	0.869211	0.822369	0.838486	0.796143	0.845238	0.841508
R0880	0.809524	0.800262	0.771374	0.778696	0.734386	0.815476	0.815729	0.777673	0.786503	0.743408	0.846726	0.841564	0.819323	0.826915	0.785202		R0880	0.827381	0.833378	0.796619	0.803254	0.761593	0.846726	0.841564	0.819323	0.826915	0.785202	0.827381	0.828147	0.792935	0.801053	0.760461	0.821429	0.821292	0.784666	0.793614	0.752021	0.857143	0.860107	0.830926	0.83739	0.802674	0.855655	0.853923	0.824655	0.833573	0.799101	0.845238	0.839929
R0881	0.822917	0.810921	0.782998	0.789167	0.748444	0.825893	0.82332	0.792831	0.799238	0.752481	0.855655	0.864184	0.835531	0.844543	0.793409		R0881	0.837798	0.844126	0.807104	0.814024	0.771191	0.855655	0.864184	0.835531	0.844543	0.793409	0.839286	0.841065	0.808718	0.815644	0.772553	0.834821	0.833951	0.80496	0.811272	0.765988	0.861607	0.86183	0.834726	0.840339	0.804496	0.876488	0.886816	0.853731	0.865188	0.824183	0.855655	0.855499
R0882	0.81994	0.810613	0.772075	0.782321	0.74676	0.830357	0.829027	0.785631	0.796127	0.761911	0.840774	0.837672	0.80412	0.815042	0.775555		R0882	0.84375	0.846298	0.803592	0.813067	0.781728	0.840774	0.837672	0.80412	0.815042	0.775555	0.845238	0.844723	0.805216	0.814915	0.783362	0.840774	0.8383	0.798753	0.809027	0.776866	0.858631	0.861436	0.820973	0.829871	0.802674	0.860119	0.864757	0.818072	0.832725	0.803951	0.855655	0.856382
R0883	0.793155	0.785136	0.758595	0.761714	0.705807	0.797619	0.790296	0.766151	0.765988	0.713009	0.840774	0.831592	0.816504	0.817044	0.773166		R0883	0.818452	0.81664	0.793962	0.791181	0.744387	0.840774	0.831592	0.816504	0.817044	0.773166	0.815476	0.809365	0.786073	0.785725	0.739183	0.808036	0.799892	0.778235	0.778165	0.728369	0.83631	0.833302	0.81231	0.812154	0.769089	0.848214	0.846627	0.813439	0.822823	0.783982	0.833333	0.823907
R0884	0.787202	0.770927	0.739345	0.744162	0.698698	0.803571	0.79602	0.758108	0.765785	0.721437	0.842262	0.835001	0.820117	0.823957	0.775953		R0884	0.816964	0.812683	0.773216	0.780679	0.74124	0.842262	0.835001	0.820117	0.823957	0.775953	0.8125	0.807603	0.768641	0.77536	0.734827	0.80506	0.798553	0.759403	0.766884	0.724039	0.831845	0.825128	0.789187	0.796224	0.762618	0.84375	0.830061	0.800315	0.811332	0.777611	0.834821	0.829301
R0885	0.81994	0.802237	0.784311	0.790518	0.743287	0.83631	0.822468	0.801497	0.809429	0.766256	0.870536	0.864718	0.847621	0.85459	0.814831		R0885	0.855655	0.849251	0.825074	0.833625	0.794734	0.870536	0.864718	0.847621	0.85459	0.814831	0.846726	0.8379	0.812521	0.821706	0.781368	0.842262	0.831978	0.8059	0.815598	0.774889	0.864583	0.856515	0.838927	0.844307	0.807783	0.885417	0.886492	0.855684	0.868787	0.83599	0.866071	0.863321
R0886	0.81994	0.803035	0.774869	0.779991	0.739168	0.822917	0.804281	0.787893	0.788242	0.744384	0.830357	0.801359	0.79006	0.791364	0.752507		R0886	0.831845	0.815046	0.795859	0.797159	0.757403	0.830357	0.801359	0.79006	0.791364	0.752507	0.831845	0.815046	0.795859	0.797159	0.757403	0.825893	0.808471	0.789554	0.791069	0.748941	0.842262	0.833013	0.802273	0.809904	0.771949	0.854167	0.841486	0.806146	0.81526	0.788368	0.849702	0.839231
R0887	0.806548	0.769743	0.743668	0.747601	0.719417	0.813988	0.78657	0.761118	0.762966	0.730744	0.83631	0.817548	0.790205	0.79715	0.762161		R0887	0.831845	0.816874	0.785064	0.787871	0.757938	0.83631	0.817548	0.790205	0.79715	0.762161	0.822917	0.801379	0.77222	0.774847	0.744147	0.818452	0.793134	0.76617	0.769107	0.737276	0.845238	0.836584	0.803193	0.807619	0.777351	0.860119	0.846035	0.809456	0.821966	0.796503	0.845238	0.829056
R0888	0.81994	0.79975	0.780915	0.780577	0.741432	0.828869	0.814605	0.794055	0.793704	0.753673	0.830357	0.810822	0.795097	0.799477	0.753779		R0888	0.834821	0.824948	0.797912	0.800139	0.762636	0.830357	0.810822	0.795097	0.799477	0.753779	0.83631	0.825693	0.802146	0.802968	0.764832	0.834821	0.822214	0.800896	0.801284	0.762576	0.85119	0.848873	0.820936	0.824051	0.786401	0.864583	0.868685	0.826469	0.839205	0.804424	0.852679	0.845788
R0889	0.808036	0.803078	0.773829	0.778177	0.726607	0.8125	0.815943	0.777955	0.782775	0.733246	0.848214	0.856485	0.825958	0.837483	0.78278		R0889	0.830357	0.839839	0.799932	0.804883	0.759335	0.848214	0.856485	0.825958	0.837483	0.78278	0.827381	0.831624	0.795155	0.801468	0.754369	0.822917	0.827592	0.790784	0.797295	0.747989	0.837798	0.854139	0.806337	0.816271	0.769646	0.860119	0.864693	0.829476	0.841458	0.800727	0.842262	0.843529
R0890	0.821429	0.806615	0.78866	0.788265	0.748275	0.824405	0.819692	0.796154	0.797432	0.751953	0.837798	0.828919	0.810334	0.81583	0.768918		R0890	0.837798	0.834777	0.810902	0.81133	0.771696	0.837798	0.828919	0.810334	0.81583	0.768918	0.837798	0.832156	0.809874	0.810725	0.771394	0.831845	0.825316	0.803713	0.804795	0.762916	0.85119	0.845119	0.827624	0.827586	0.790389	0.852679	0.849556	0.821422	0.829525	0.791271	0.854167	0.845617
R0891	0.815476	0.788781	0.764542	0.768112	0.735949	0.824405	0.80577	0.779081	0.782973	0.748713	0.849702	0.825212	0.816987	0.816049	0.784702		R0891	0.83631	0.825409	0.793676	0.798015	0.766561	0.849702	0.825212	0.816987	0.816049	0.784702	0.833333	0.81916	0.788324	0.793575	0.761685	0.830357	0.816488	0.784309	0.790163	0.757458	0.848214	0.849385	0.80945	0.817662	0.784061	0.869048	0.861442	0.825758	0.83129	0.814506	0.846726	0.836736
R0892	0.793155	0.80518	0.762975	0.7721	0.714327	0.80506	0.815377	0.780569	0.786761	0.731165	0.83631	0.842424	0.815827	0.823	0.77314		R0892	0.822917	0.836567	0.79994	0.805902	0.757615	0.83631	0.842424	0.815827	0.823	0.77314	0.816964	0.828996	0.792322	0.798182	0.748945	0.813988	0.826634	0.788757	0.795052	0.744935	0.83631	0.854786	0.814088	0.821853	0.776293	0.845238	0.865174	0.820111	0.833163	0.787327	0.830357	0.840733
R0893	0.787202	0.776895	0.746014	0.752144	0.7004	0.793155	0.792324	0.758113	0.766675	0.708142	0.83631	0.847103	0.810402	0.818789	0.769723		R0893	0.811012	0.818104	0.778768	0.787829	0.735137	0.83631	0.847103	0.810402	0.818789	0.769723	0.80506	0.810302	0.770814	0.779864	0.726275	0.800595	0.804966	0.765863	0.775015	0.719918	0.828869	0.83315	0.800444	0.806754	0.7613	0.839286	0.840401	0.803779	0.814345	0.774067	0.833333	0.842242
R0894	0.796131	0.775129	0.743434	0.750164	0.708844	0.802083	0.786595	0.753026	0.760071	0.717674	0.840774	0.824354	0.805554	0.81162	0.771875		R0894	0.818452	0.808473	0.772872	0.779255	0.742436	0.840774	0.824354	0.805554	0.81162	0.771875	0.813988	0.798249	0.76416	0.771475	0.735362	0.811012	0.794397	0.76193	0.76895	0.731047	0.830357	0.821083	0.785331	0.792539	0.759405	0.849702	0.848789	0.801751	0.818096	0.785165	0.831845	0.822322
R0895	0.80506	0.78706	0.764944	0.763766	0.72099	0.808036	0.800213	0.772116	0.772016	0.724829	0.842262	0.832601	0.813748	0.815147	0.772577		R0895	0.825893	0.824994	0.801128	0.797336	0.75307	0.842262	0.832601	0.813748	0.815147	0.772577	0.815476	0.808007	0.782331	0.781008	0.736448	0.8125	0.803134	0.7774	0.776761	0.731883	0.84375	0.848547	0.819041	0.81984	0.778557	0.845238	0.840374	0.809238	0.812983	0.779337	0.83631	0.830062
R0896	0.797619	0.784127	0.756809	0.76287	0.714648	0.797619	0.788201	0.762058	0.766096	0.715185	0.85119	0.848714	0.829068	0.834738	0.789305		R0896	0.811012	0.806824	0.776802	0.780297	0.73577	0.85119	0.848714	0.829068	0.834738	0.789305	0.8125	0.807871	0.778869	0.782555	0.737406	0.803571	0.796727	0.768795	0.772991	0.7247	0.834821	0.840394	0.808647	0.81427	0.769786	0.863095	0.864245	0.834976	0.844033	0.806935	0.830357	0.825194
R0897	0.83631	0.824696	0.803914	0.802652	0.772054	0.839286	0.836994	0.811747	0.811267	0.77611	0.834821	0.826449	0.805583	0.811488	0.76709		R0897	0.84375	0.841355	0.814331	0.816038	0.782125	0.834821	0.826449	0.805583	0.811488	0.76709	0.845238	0.843063	0.817496	0.81841	0.784229	0.845238	0.843063	0.817496	0.81841	0.784229	0.863095	0.860909	0.837283	0.836988	0.809741	0.855655	0.850506	0.820817	0.829534	0.797068	0.858631	0.853264
R0898	0.80506	0.803562	0.784222	0.778317	0.730568	0.802083	0.80356	0.78292	0.778042	0.725766	0.830357	0.836268	0.814251	0.815879	0.763358		R0898	0.815476	0.816328	0.797085	0.793725	0.744533	0.830357	0.836268	0.814251	0.815879	0.763358	0.809524	0.81177	0.790472	0.786889	0.735971	0.808036	0.808807	0.789068	0.785364	0.733679	0.830357	0.830507	0.81219	0.809456	0.766126	0.842262	0.838956	0.816785	0.819836	0.780286	0.834821	0.834128
R0899	0.809524	0.788325	0.771542	0.773176	0.728102	0.828869	0.816625	0.798399	0.800987	0.755474	0.85119	0.837294	0.83517	0.834014	0.786869		R0899	0.83631	0.833598	0.808424	0.811967	0.767289	0.85119	0.837294	0.83517	0.834014	0.786869	0.833333	0.827574	0.803579	0.807057	0.762811	0.831845	0.825724	0.800154	0.804401	0.760639	0.849702	0.850417	0.823402	0.82957	0.786189	0.866071	0.857841	0.830863	0.840169	0.8086	0.858631	0.848152
R0900	0.809524	0.785027	0.782002	0.777762	0.732748	0.822917	0.805792	0.795713	0.794425	0.750541	0.834821	0.814853	0.800771	0.804758	0.765362		R0900	0.831845	0.820058	0.807199	0.805559	0.764397	0.834821	0.814853	0.800771	0.804758	0.765362	0.828869	0.81444	0.801753	0.800984	0.759696	0.828869	0.81444	0.801753	0.800984	0.759696	0.84375	0.835551	0.822974	0.822306	0.781245	0.858631	0.848261	0.821044	0.827748	0.80088	0.846726	0.831962
R0901	0.818452	0.810449	0.779777	0.789115	0.744092	0.828869	0.827958	0.794841	0.805063	0.758756	0.831845	0.828987	0.801884	0.809309	0.763211		R0901	0.846726	0.8469	0.814942	0.824335	0.784606	0.831845	0.828987	0.801884	0.809309	0.763211	0.845238	0.845296	0.814155	0.822926	0.782452	0.833333	0.831374	0.799162	0.80906	0.765397	0.86756	0.871327	0.838678	0.848507	0.814359	0.846726	0.852425	0.809016	0.821818	0.784573	0.864583	0.86401
R0902	0.797619	0.781838	0.75741	0.760732	0.710037	0.806548	0.792037	0.764921	0.770461	0.722103	0.83631	0.831371	0.796454	0.806679	0.764524		R0902	0.821429	0.812129	0.781326	0.787645	0.744203	0.83631	0.831371	0.796454	0.806679	0.764524	0.816964	0.804982	0.775575	0.781968	0.737289	0.8125	0.797988	0.771508	0.777453	0.73067	0.827381	0.826442	0.787913	0.79559	0.753808	0.849702	0.842602	0.805284	0.815994	0.784602	0.833333	0.826888
R0903	0.813988	0.800698	0.77104	0.776579	0.735313	0.830357	0.829583	0.796686	0.802541	0.758198	0.830357	0.823147	0.793764	0.800719	0.757301		R0903	0.834821	0.840055	0.800353	0.807969	0.765181	0.830357	0.823147	0.793764	0.800719	0.757301	0.831845	0.833137	0.79756	0.803933	0.760712	0.831845	0.833137	0.79756	0.803933	0.760712	0.845238	0.849392	0.813566	0.821707	0.779848	0.852679	0.8512	0.814663	0.824091	0.790501	0.848214	0.850772
R0904	0.813988	0.792929	0.781522	0.774874	0.733637	0.816964	0.802152	0.794306	0.786455	0.737799	0.845238	0.829547	0.813952	0.81577	0.775495		R0904	0.830357	0.81906	0.808595	0.802075	0.757606	0.845238	0.829547	0.813952	0.81577	0.775495	0.827381	0.81457	0.80341	0.797539	0.753035	0.824405	0.812567	0.801765	0.795512	0.749104	0.85119	0.835927	0.828638	0.822614	0.787236	0.860119	0.852809	0.827354	0.830764	0.799794	0.842262	0.828678
R0905	0.818452	0.805001	0.776705	0.784353	0.740735	0.833333	0.825642	0.792686	0.8016	0.76154	0.845238	0.836516	0.816391	0.822855	0.777766		R0905	0.848214	0.848632	0.812795	0.821696	0.783584	0.845238	0.836516	0.816391	0.822855	0.777766	0.842262	0.840858	0.801559	0.812804	0.774483	0.839286	0.834431	0.798871	0.809394	0.76995	0.863095	0.867227	0.828921	0.841129	0.805027	0.872024	0.871045	0.837404	0.849374	0.81686	0.855655	0.852241
R0906	0.808036	0.778861	0.779104	0.772239	0.729373	0.81994	0.803586	0.799138	0.792352	0.745917	0.839286	0.821163	0.814857	0.812899	0.771566		R0906	0.83631	0.829228	0.821166	0.813583	0.771254	0.839286	0.821163	0.814857	0.812899	0.771566	0.827381	0.816976	0.810412	0.802049	0.758384	0.822917	0.81058	0.802926	0.795931	0.751764	0.857143	0.8481	0.844876	0.836719	0.801224	0.860119	0.847398	0.83533	0.832211	0.803231	0.848214	0.837178
R0907	0.816964	0.821244	0.782556	0.791685	0.745001	0.81994	0.825754	0.788028	0.797293	0.748532	0.839286	0.841753	0.816939	0.827559	0.773399		R0907	0.83631	0.843587	0.80802	0.815827	0.772469	0.839286	0.841753	0.816939	0.827559	0.773399	0.831845	0.836094	0.800594	0.809241	0.765681	0.828869	0.832194	0.798223	0.806572	0.761421	0.852679	0.865232	0.827464	0.837231	0.795807	0.858631	0.874124	0.83057	0.846122	0.802235	0.846726	0.851796
R0908	0.775298	0.748148	0.711136	0.712864	0.677562	0.776786	0.753508	0.722306	0.721271	0.679114	0.828869	0.814637	0.801042	0.798627	0.754501		R0908	0.797619	0.787317	0.749966	0.749226	0.711319	0.828869	0.814637	0.801042	0.798627	0.754501	0.793155	0.774766	0.743079	0.741714	0.704197	0.78869	0.767119	0.734537	0.734708	0.697361	0.83631	0.82887	0.807455	0.80426	0.767507	0.831845	0.814215	0.791169	0.794933	0.758121	0.824405	0.805126
R0909	0.811012	0.783592	0.75836	0.765233	0.727749	0.833333	0.818685	0.783501	0.790958	0.760035	0.866071	0.860903	0.834351	0.841298	0.806636		R0909	0.849702	0.841751	0.806093	0.811717	0.784842	0.866071	0.860903	0.834351	0.841298	0.806636	0.848214	0.837446	0.802075	0.809056	0.782116	0.839286	0.825408	0.791492	0.798992	0.769032	0.873512	0.866797	0.836275	0.842987	0.818942	0.876488	0.88361	0.842569	0.853862	0.822601	0.860119	0.846373
R0910	0.787202	0.768545	0.747669	0.747295	0.69804	0.803571	0.790935	0.764531	0.766333	0.720229	0.821429	0.808043	0.789937	0.790727	0.745213		R0910	0.815476	0.80779	0.779597	0.781196	0.738814	0.821429	0.808043	0.789937	0.790727	0.745213	0.8125	0.802812	0.774713	0.776539	0.734311	0.811012	0.801155	0.771965	0.774363	0.732148	0.839286	0.832628	0.811038	0.810995	0.772722	0.834821	0.829783	0.796513	0.802355	0.765121	0.831845	0.820798
R0911	0.80506	0.791814	0.770919	0.772147	0.726262	0.815476	0.815413	0.783959	0.787851	0.740561	0.822917	0.842515	0.788248	0.806955	0.748643		R0911	0.825893	0.831398	0.793098	0.799096	0.756378	0.822917	0.842515	0.788248	0.806955	0.748643	0.825893	0.831304	0.796157	0.800208	0.756315	0.81994	0.823953	0.787622	0.79289	0.747673	0.852679	0.85504	0.826658	0.831679	0.793992	0.848214	0.872611	0.813266	0.83189	0.786467	0.846726	0.847351
R0912	0.818452	0.809553	0.778489	0.788443	0.743166	0.828869	0.827743	0.796547	0.806178	0.758145	0.846726	0.841091	0.822884	0.830245	0.781687		R0912	0.834821	0.840554	0.80304	0.814505	0.767192	0.846726	0.841091	0.822884	0.830245	0.781687	0.831845	0.834912	0.800366	0.810913	0.762523	0.830357	0.833471	0.797459	0.808564	0.760419	0.852679	0.858993	0.826742	0.835817	0.793241	0.872024	0.873504	0.842826	0.853232	0.818887	0.85119	0.856271
R0913	0.797619	0.79649	0.763527	0.76515	0.717312	0.803571	0.795454	0.779498	0.776269	0.725645	0.830357	0.821255	0.808883	0.806479	0.762354		R0913	0.816964	0.81171	0.791688	0.789301	0.744907	0.830357	0.821255	0.808883	0.806479	0.762354	0.813988	0.808254	0.787587	0.785618	0.740524	0.809524	0.801238	0.784009	0.781536	0.73403	0.83631	0.834543	0.811675	0.812244	0.772258	0.84375	0.848374	0.813901	0.818467	0.782373	0.837798	0.838456
R0914	0.796131	0.762139	0.741444	0.740952	0.7067	0.8125	0.797116	0.772659	0.770937	0.72996	0.833333	0.82437	0.808125	0.814398	0.756673		R0914	0.831845	0.82894	0.798959	0.796568	0.759461	0.833333	0.82437	0.808125	0.814398	0.756673	0.824405	0.81411	0.78564	0.784693	0.747714	0.818452	0.806561	0.779054	0.778456	0.739101	0.845238	0.842918	0.817591	0.815586	0.778755	0.866071	0.864595	0.842317	0.84651	0.807092	0.840774	0.827558
R0915	0.828869	0.813312	0.781186	0.791541	0.75445	0.834821	0.824312	0.793456	0.802037	0.763563	0.860119	0.846511	0.834395	0.838545	0.799652		R0915	0.846726	0.844673	0.814035	0.819996	0.781838	0.860119	0.846511	0.834395	0.838545	0.799652	0.839286	0.831963	0.799222	0.808553	0.77004	0.839286	0.831963	0.799222	0.808553	0.77004	0.860119	0.862789	0.831734	0.837919	0.801342	0.886905	0.883374	0.856926	0.866785	0.83813	0.85119	0.845269
R0916	0.779762	0.765011	0.742592	0.746557	0.686374	0.802083	0.797858	0.761608	0.771346	0.716947	0.842262	0.836894	0.808239	0.818389	0.774024		R0916	0.821429	0.823988	0.785259	0.794935	0.746148	0.842262	0.836894	0.808239	0.818389	0.774024	0.813988	0.812663	0.77398	0.783906	0.734963	0.811012	0.808232	0.769584	0.779907	0.730506	0.83631	0.845927	0.805771	0.816338	0.768121	0.852679	0.863885	0.806623	0.826202	0.789765	0.831845	0.82975
R0917	0.794643	0.763398	0.735934	0.737219	0.70505	0.806548	0.793217	0.753434	0.759132	0.721304	0.831845	0.82528	0.803825	0.809482	0.756523		R0917	0.824405	0.824534	0.783849	0.787051	0.74894	0.831845	0.82528	0.803825	0.809482	0.756523	0.813988	0.80902	0.76679	0.770885	0.733182	0.808036	0.801882	0.75429	0.761003	0.724362	0.84375	0.838891	0.807289	0.808269	0.777127	0.857143	0.857844	0.821718	0.832023	0.794415	0.831845	0.828581
R0918	0.824405	0.811418	0.780405	0.784234	0.750369	0.827381	0.823272	0.792107	0.79405	0.755067	0.84375	0.851434	0.810673	0.824834	0.775946		R0918	0.839286	0.838458	0.805047	0.807487	0.772968	0.84375	0.851434	0.810673	0.824834	0.775946	0.839286	0.837333	0.8048	0.808147	0.772408	0.839286	0.837333	0.8048	0.808147	0.772408	0.857143	0.855124	0.82366	0.828619	0.79765	0.857143	0.865091	0.821137	0.834414	0.796756	0.857143	0.854882
[truncated: 82 more rows]
[truncated: 13 more columns]

## Sheet: Table 3
Bootstrap method with 1000 replications
	Multi-ResNet50					MulR-interSA					MulR-iiSA					MulR-interCSA					Proposed (MDL-IIA)
[truncated: 1,001 more rows]

## Sheet: Fig. 3
	Multi-ResNet	Ground Truth	Luminal A	260	13	4	3
			Luminal B	15	155	9	5
			HER2-enriched	8	6	72	2
			Triple-negative	16	16	8	80
[truncated: 26 more rows]

## Sheet: Fig. 4
t-SNE
[truncated: 675 more rows]

[truncated: 7 more sheets: Fig. 6, Table S1, Table S2, Fig. S1, Fig. S2, Fig. S3, Fig. S4]
